# Supplementary material for: (2E)-1-(3-Bromo­phen­yl)-3-(6-meth­oxy-2-naphth­yl)prop-2-en-1-one
Source: Acta Crystallogr Sect E Struct Rep Online. 2010 Sep 11;66(Pt 10):o2552. doi: 10.1107/S1600536810035117 (PMC2983307; doi:10.1107/S1600536810035117)
Supplement: Supplementary file 2 [file e-66-o2552-Isup2.hkl]

# 
# h,k,l, Fc-squared, Fo-squared, sigma(Fo-squared) and status flag 
# 
data_I
_shelx_title ' 2010src0613c' 
_shelx_refln_list_code          4 
_shelx_F_calc_maximum      782.80 
_exptl_crystal_F_000      1488.00 
_reflns_d_resolution_high  0.7701 
 
loop_ 
 _symmetry_equiv_pos_as_xyz 
 'x, y, z' 
 '-x+1/2, -y, z+1/2' 
 '-x, y+1/2, -z+1/2' 
 'x+1/2, -y+1/2, -z' 
 '-x, -y, -z' 
 'x-1/2, y, -z-1/2' 
 'x, -y-1/2, z-1/2' 
 '-x-1/2, y-1/2, z' 
 
_cell_length_a    14.0955 
_cell_length_b     6.1295 
_cell_length_c    36.1189 
_cell_angle_alpha  90.000 
_cell_angle_beta   90.000 
_cell_angle_gamma  90.000 
 
_shelx_F_squared_multiplier     1.000 
 
loop_ 
 _refln_index_h 
 _refln_index_k 
 _refln_index_l 
 _refln_F_squared_calc 
 _refln_F_squared_meas 
 _refln_F_squared_sigma 
 _refln_observed_status 
   4   0   0   612783.31   584222.50  20603.35 o 
   6   0   0    34296.60    34247.25   1717.21 o 
   8   0   0    21757.54    22240.17    995.56 o 
  10   0   0    26375.17    28056.52   1161.08 o 
  12   0   0     1010.87     1301.00    225.89 o 
  14   0   0     4694.87     5845.45    784.78 o 
  16   0   0     2539.03     3392.49    619.24 o 
   2   1   0    46370.34    44567.10    932.88 o 
   4   1   0     1096.56     1254.68     74.10 o 
   6   1   0     5065.57     4511.12    159.67 o 
   8   1   0     5732.61     6128.41    344.56 o 
  10   1   0      186.29      236.00    128.87 o 
  12   1   0     6442.54     6686.03    361.21 o 
  14   1   0       11.41      -24.67    167.93 o 
  16   1   0     1716.99     1188.50    584.87 o 
  18   1   0      110.38      -25.21    364.34 o 
   0   2   0      836.69      904.73    101.70 o 
   2   2   0      378.50      211.70     85.62 o 
   4   2   0      160.64      169.64     80.70 o 
   6   2   0      148.59      232.90     80.83 o 
   8   2   0       79.61      -50.11     94.29 o 
  10   2   0      118.26      199.61    143.63 o 
  12   2   0      283.99      163.00    162.44 o 
  14   2   0      226.22      -64.47    236.08 o 
  16   2   0      340.82      943.22    331.63 o 
   2   3   0     5225.31     4523.17    195.65 o 
   4   3   0     5161.95     4735.11    166.00 o 
   6   3   0      767.16      658.79    130.66 o 
   8   3   0     7054.47     7070.70    423.42 o 
  10   3   0      437.24      367.83    169.62 o 
  12   3   0     2247.91     3047.67    282.19 o 
  14   3   0      777.31      923.77    235.90 o 
  16   3   0       87.74      140.91    486.93 o 
   0   4   0    11985.24    13020.42    632.57 o 
   2   4   0      477.11      521.57    110.08 o 
   4   4   0     4116.00     4016.47    176.73 o 
   6   4   0     2010.36     1984.33    190.43 o 
   8   4   0        5.13      127.74    136.47 o 
  10   4   0     1465.33     1295.63    325.35 o 
  12   4   0      556.11      308.63    292.83 o 
  14   4   0      359.68     -102.62    455.82 o 
   2   5   0     1211.38     1358.96    212.31 o 
   4   5   0      141.33      171.53    184.27 o 
   6   5   0      505.54      570.11    157.75 o 
   8   5   0       57.38      132.86    164.14 o 
  10   5   0      117.86      162.87    236.08 o 
  12   5   0        9.56      172.76    415.84 o 
  14   5   0       27.52      -90.33    831.74 o 
   0   6   0     3435.29     3757.08    456.41 o 
   2   6   0       81.64      396.69    217.55 o 
   4   6   0     1825.39     2700.45    377.71 o 
   6   6   0      436.63      523.48    405.74 o 
   8   6   0      112.57      103.28    441.99 o 
  10   6   0      413.56      241.77    295.90 o 
   2   7   0      469.33      499.43    258.35 o 
   4   7   0       18.07       56.98    385.30 o 
   6   7   0      113.86        4.03    233.66 o 
   8   7   0       18.73       49.49    369.73 o 
   1   1   1     8356.23     8762.08    148.99 o 
   2   1   1    47889.00    46863.00    660.69 o 
   3   1   1    26623.67    26132.60    416.97 o 
   4   1   1     2961.54     3074.11     74.80 o 
   5   1   1     1347.14     1518.57     64.24 o 
   6   1   1     6441.30     6855.32    148.65 o 
   7   1   1    18352.79    17945.25    329.22 o 
   8   1   1      391.67      657.06     77.15 o 
   9   1   1     9020.15     8761.29    227.68 o 
  10   1   1      150.96      130.03     83.49 o 
  11   1   1     4385.53     4568.01    160.18 o 
  12   1   1        1.33       11.01     97.67 o 
  13   1   1     4885.18     4540.92    329.57 o 
  14   1   1        1.72     -114.66    130.71 o 
  15   1   1      196.43       26.76    153.91 o 
  16   1   1        7.25      398.03    172.07 o 
  17   1   1      721.86     1490.51   1165.49 o 
  18   1   1        0.35      -92.91    234.82 o 
   0   2   1     1046.19     1210.38     76.73 o 
   1   2   1    30412.89    29947.74    535.35 o 
   2   2   1      999.84     1179.62     66.62 o 
   3   2   1     3170.89     3004.03     78.10 o 
   4   2   1       52.56      121.70     45.97 o 
   5   2   1    13145.71    12297.34    285.66 o 
   6   2   1     1689.67     1941.82     99.96 o 
   7   2   1     6251.32     5834.75    158.74 o 
   8   2   1      551.77      597.17     78.46 o 
   9   2   1     1553.51     1413.96    127.32 o 
  10   2   1       11.46      256.32    106.88 o 
  11   2   1     9810.47    10092.35    348.21 o 
  12   2   1       10.64       -2.94    106.84 o 
  13   2   1       50.26      191.66    131.49 o 
  14   2   1      102.63      254.35    148.74 o 
  15   2   1     2954.19     2514.27    260.96 o 
  16   2   1       68.92      -67.64    267.15 o 
  17   2   1      425.10      655.49    265.90 o 
   1   3   1     2635.56     2948.01    104.32 o 
   2   3   1    17699.33    18933.78    395.73 o 
   3   3   1      542.53      551.77     67.89 o 
   4   3   1        5.28      119.32     62.00 o 
   5   3   1     1381.93     1492.05     96.77 o 
   6   3   1     2680.50     2767.93     98.67 o 
   7   3   1       23.32      219.72     73.45 o 
   8   3   1      392.14      531.32    108.77 o 
   9   3   1       67.21       34.60     98.79 o 
  10   3   1        7.02      191.24    121.61 o 
  11   3   1       20.04      208.00    119.85 o 
  12   3   1      488.74      485.10    235.56 o 
  13   3   1       15.06      191.80    147.31 o 
  14   3   1        4.69     -198.27    162.00 o 
  15   3   1      192.42      143.58    249.97 o 
  16   3   1       61.76      492.74    418.82 o 
   0   4   1      192.81      216.23    115.46 o 
   1   4   1     9623.76    10139.21    345.14 o 
   2   4   1      349.28      167.15     71.96 o 
   3   4   1     2795.08     2731.28    117.28 o 
   4   4   1      214.88      267.36     73.09 o 
   5   4   1     8663.99     8805.66    253.85 o 
   6   4   1      882.93     1138.10    124.91 o 
   7   4   1        5.53      -73.70     98.03 o 
   8   4   1       31.21        6.25     96.64 o 
   9   4   1     2376.25     2194.56    171.28 o 
  10   4   1      163.48      336.35    176.11 o 
  11   4   1      593.09     1023.37    223.20 o 
  12   4   1       57.06      142.92    263.93 o 
  13   4   1      194.53      460.94    209.74 o 
  14   4   1        0.38      413.14    278.19 o 
  15   4   1      437.31     -363.23    363.91 o 
   1   5   1     2017.58     1883.75    125.62 o 
   2   5   1      514.06      568.76     95.75 o 
   3   5   1     3836.57     3926.10    168.53 o 
   4   5   1       36.51       97.93     99.90 o 
   5   5   1      174.42      227.67    114.46 o 
   6   5   1      548.40      213.77    119.87 o 
   7   5   1     2213.70     2333.30    184.08 o 
   8   5   1       41.40     -147.45    116.08 o 
   9   5   1       98.47      326.99    181.33 o 
  10   5   1      115.90       20.87    205.03 o 
  11   5   1      359.78      280.71    192.28 o 
  12   5   1       64.64     -198.65    288.75 o 
  13   5   1      137.84     -211.80    757.39 o 
  14   5   1        0.75       84.78    393.99 o 
   0   6   1      270.72      985.42    253.48 o 
   1   6   1      667.28      695.91    136.78 o 
   2   6   1      200.15      122.31    262.16 o 
   3   6   1      124.36       39.56    178.43 o 
   4   6   1      151.13      471.10    203.65 o 
   5   6   1      423.54      753.81    213.00 o 
   6   6   1      455.82      392.39    244.03 o 
   7   6   1       23.28      119.65    204.01 o 
   8   6   1        0.00       45.67    261.06 o 
   9   6   1       11.36     -158.40    183.31 o 
  10   6   1       77.24      290.26    267.96 o 
  11   6   1      110.63      -82.05    216.41 o 
   1   7   1      574.52      214.97    261.08 o 
   2   7   1      727.16      435.34    202.70 o 
   3   7   1      736.57      226.70    340.95 o 
   4   7   1        0.08      123.52    288.45 o 
   5   7   1       30.36     -123.54    207.47 o 
   6   7   1       15.12      -37.82    147.73 o 
   7   7   1      325.23      347.70    504.96 o 
   8   7   1       13.44      -86.54    153.30 o 
   2   0   2     7677.60     2778.60    229.18 o 
   3   0   2     1014.22     1267.40     59.92 o 
   4   0   2    18967.61    17561.22    403.04 o 
   5   0   2     5839.82     6060.53    365.75 o 
   6   0   2    16682.70    16072.93    431.43 o 
   7   0   2      700.30      771.46    110.58 o 
   8   0   2     4966.51     4631.52    199.70 o 
   9   0   2      548.07      751.31    131.68 o 
  10   0   2     7733.21     7065.21    315.82 o 
  11   0   2      251.61      336.07    137.27 o 
  12   0   2       96.84      225.25    134.89 o 
  13   0   2        0.80      316.24    204.07 o 
  14   0   2     1590.91     1637.64    258.89 o 
  15   0   2      159.71     -110.16    188.41 o 
  16   0   2      999.02     1089.81    305.07 o 
  17   0   2        0.89      325.60    442.62 o 
  18   0   2      147.52     -158.30    265.95 o 
   1   1   2     8943.95     8592.15    138.19 o 
   2   1   2    15311.43    14741.11    207.27 o 
   3   1   2    43920.88    43684.78    690.50 o 
   4   1   2    55933.32    55619.16    874.13 o 
   5   1   2     1999.49     2127.91     73.66 o 
   6   1   2     5817.47     5608.03    122.79 o 
   7   1   2    15199.36    16180.89    349.16 o 
   8   1   2    27892.68    29025.48    592.14 o 
   9   1   2     1660.96     1892.77    100.44 o 
  10   1   2       32.48      145.27     86.40 o 
  11   1   2     1548.34     1519.57    137.32 o 
  12   1   2     5320.90     5568.12    277.89 o 
  13   1   2      140.71      243.24    113.15 o 
  14   1   2      535.46      425.91    118.31 o 
  15   1   2      141.72      164.60    158.01 o 
  16   1   2      355.21      235.53    209.03 o 
  17   1   2       24.51      720.34   2039.61 o 
  18   1   2      314.70     -168.87    220.96 o 
   0   2   2    24827.62    24459.09    671.08 o 
   1   2   2       10.52       79.81     43.06 o 
   2   2   2        4.11      120.12     41.02 o 
   3   2   2      218.42      391.23     56.79 o 
   4   2   2     6162.75     6055.27    138.95 o 
   5   2   2      676.99      942.66     81.09 o 
   6   2   2      179.39      241.74     79.34 o 
   7   2   2        1.44        7.21     65.64 o 
   8   2   2       13.70       37.90     69.43 o 
   9   2   2      423.08      493.54    102.46 o 
  10   2   2      132.43      319.49    103.24 o 
  11   2   2       34.84       56.63    103.77 o 
  12   2   2      534.53      619.35    124.90 o 
  13   2   2      244.67      330.92    119.01 o 
  14   2   2       23.07       21.42    159.39 o 
  15   2   2      115.16      202.57    156.93 o 
  16   2   2      293.50      286.59    267.82 o 
  17   2   2      169.39      266.35    237.30 o 
   1   3   2     3473.55     3416.39    135.34 o 
   2   3   2    11810.74    11276.97    249.38 o 
   3   3   2     2975.25     2911.01    123.86 o 
   4   3   2     6085.24     5605.21    187.44 o 
   5   3   2      792.40      810.23     85.23 o 
   6   3   2     2532.52     2326.92    106.36 o 
   7   3   2     1100.19     1237.38     87.79 o 
   8   3   2     9247.10     9194.63    293.66 o 
   9   3   2      206.10      203.50    101.62 o 
  10   3   2        1.49      112.99    121.05 o 
  11   3   2      164.45      241.39    123.06 o 
  12   3   2     3367.41     3429.06    216.12 o 
  13   3   2      841.21      810.13    158.86 o 
  14   3   2      373.95      666.34    202.47 o 
  15   3   2       21.08       27.93    308.16 o 
  16   3   2      218.89      255.84    497.40 o 
   0   4   2     1193.34     1017.49    109.55 o 
   1   4   2     4903.61     5104.39    180.58 o 
   2   4   2      729.28      751.64     72.96 o 
   3   4   2     1710.99     1766.08     78.93 o 
   4   4   2      296.12      270.73     85.79 o 
   5   4   2     2266.60     2378.93    160.31 o 
   6   4   2     2898.78     3080.56    171.80 o 
   7   4   2       18.31      100.68     85.09 o 
   8   4   2      302.13      162.97    104.12 o 
   9   4   2      300.50      242.99    131.42 o 
  10   4   2     1654.71     1548.24    177.66 o 
  11   4   2       52.48      442.43    181.83 o 
  12   4   2      839.63      633.08    181.52 o 
  13   4   2        2.23       53.70    172.81 o 
  14   4   2      199.42      461.03    247.54 o 
  15   4   2        2.68      514.85    468.42 o 
   1   5   2      238.40      360.55    107.80 o 
   2   5   2      697.59      647.55    105.67 o 
   3   5   2      451.30      457.77     91.83 o 
   4   5   2       84.03      288.24    108.60 o 
   5   5   2       42.81      -18.04    122.11 o 
   6   5   2      295.40      209.95    132.22 o 
   7   5   2      224.74      450.90    135.40 o 
   8   5   2      190.41       24.30    129.43 o 
   9   5   2        0.58       74.30    135.99 o 
  10   5   2       35.20      216.72    222.32 o 
  11   5   2       57.29       98.33    176.92 o 
  12   5   2      128.22       75.01    319.79 o 
  13   5   2        0.63      -45.96    248.86 o 
  14   5   2        0.03      672.37    538.20 o 
   0   6   2     1041.37     1407.50    386.77 o 
   1   6   2      983.54      991.74    138.49 o 
   2   6   2      330.88      365.74    167.64 o 
   3   6   2      242.03      409.25    170.83 o 
   4   6   2      377.34      491.99    286.28 o 
   5   6   2      857.78      837.42    197.92 o 
   6   6   2     1653.77     2069.55    583.66 o 
   7   6   2       51.65       85.69    185.95 o 
   8   6   2        8.92        9.52    250.32 o 
   9   6   2      296.83        6.00    448.66 o 
  10   6   2     1384.83     1684.92   2916.46 o 
  11   6   2      337.95      -12.08    319.95 o 
   1   7   2      175.56     1466.69    344.68 o 
   2   7   2      380.59      359.80    205.83 o 
   3   7   2      210.66       65.06    244.01 o 
   4   7   2      538.34      351.74    313.22 o 
   5   7   2        0.10      102.15    211.15 o 
   6   7   2       80.00      -78.28    163.52 o 
   7   7   2       69.18      265.21    258.98 o 
   8   7   2      894.54      178.17    273.67 o 
   1   1   3      727.30      945.06     32.30 o 
   2   1   3      435.25      410.68     34.17 o 
   3   1   3    17831.99    16606.62    317.62 o 
   4   1   3     3464.46     3474.10     90.35 o 
   5   1   3     9940.86    10211.85    189.63 o 
   6   1   3      689.08      774.60     68.66 o 
   7   1   3    15645.99    14612.24    274.60 o 
   8   1   3      477.58      801.92     92.45 o 
   9   1   3     5432.29     5531.40    175.95 o 
  10   1   3      323.84      275.77     89.90 o 
  11   1   3     1978.97     2026.11    130.96 o 
  12   1   3       12.79       54.13    109.06 o 
  13   1   3     2210.92     2461.25    196.22 o 
  14   1   3       44.07      -72.36    123.30 o 
  15   1   3        0.03      125.56    136.08 o 
  16   1   3        1.44       76.38    203.25 o 
  17   1   3      410.06      573.59    263.44 o 
  18   1   3       10.45     -111.56    280.30 o 
   0   2   3     2763.81     2555.87     97.53 o 
   1   2   3    31852.29    32260.22    550.35 o 
   2   2   3     6050.65     6115.03    137.47 o 
   3   2   3     5013.15     5295.53    141.03 o 
   4   2   3      154.07      232.96     41.70 o 
   5   2   3    44155.01    45421.08    891.11 o 
   6   2   3    18746.93    18541.58    415.77 o 
   7   2   3       26.88       55.24     64.26 o 
   8   2   3      250.95      294.88     73.30 o 
   9   2   3    12042.96    12710.58    354.49 o 
  10   2   3     9229.44     9316.30    292.87 o 
  11   2   3      782.41      803.63    107.49 o 
  12   2   3      294.25      230.67    112.41 o 
  13   2   3      343.49      417.69    138.67 o 
  14   2   3     1266.88     1200.42    191.12 o 
  15   2   3      961.26     1179.57    186.44 o 
  16   2   3       45.55      -13.54    160.10 o 
  17   2   3       65.44      352.48    270.70 o 
   1   3   3       10.26      126.54     49.64 o 
   2   3   3       91.62      161.72     43.06 o 
   3   3   3     2561.15     2615.93    106.81 o 
   4   3   3        9.68       90.58     65.63 o 
   5   3   3      316.33      328.85     70.55 o 
   6   3   3       97.70      140.17     78.83 o 
   7   3   3     1605.09     1510.65    101.32 o 
   8   3   3       59.01      194.40     98.49 o 
   9   3   3       31.77      234.93    101.10 o 
  10   3   3      519.21      408.56    113.65 o 
  11   3   3        0.14       18.79    132.24 o 
  12   3   3      110.57      138.22    142.02 o 
  13   3   3       31.59       64.53    177.05 o 
  14   3   3      356.53      352.56    196.72 o 
  15   3   3      189.77      277.31    222.66 o 
  16   3   3       89.21     -155.29    248.11 o 
   0   4   3     2651.21     2588.71    147.57 o 
   1   4   3     2336.25     2046.59     92.44 o 
   2   4   3       44.64       50.67     62.60 o 
   3   4   3      413.16      364.48     84.26 o 
   4   4   3     1369.27     1529.69    114.31 o 
   5   4   3     1893.32     1944.75    121.47 o 
   6   4   3      382.87      318.73    106.91 o 
   7   4   3      303.37      590.27    137.48 o 
   8   4   3       79.83       -7.58    106.42 o 
   9   4   3      963.52      916.10    121.63 o 
  10   4   3      795.80      781.37    149.43 o 
  11   4   3      510.56      587.07    162.14 o 
  12   4   3       34.85      123.79    215.51 o 
  13   4   3      225.73      519.13    197.31 o 
  14   4   3      510.37      605.68    230.58 o 
  15   4   3      125.19      160.86    334.92 o 
   1   5   3     2878.76     2873.18    242.86 o 
   2   5   3      866.78     1053.60    114.02 o 
   3   5   3     8440.25     8237.88    421.59 o 
   4   5   3      334.51      412.02    107.70 o 
   5   5   3      186.19      195.08    118.84 o 
   6   5   3       30.07      216.33    132.20 o 
   7   5   3     6022.36     5225.51    352.69 o 
   8   5   3      905.68      703.54    160.42 o 
   9   5   3     2087.13     2041.11    363.48 o 
  10   5   3      811.73      378.95    170.17 o 
  11   5   3     1226.25      936.70    206.05 o 
  12   5   3      632.99      368.63    240.90 o 
  13   5   3     1076.99      804.85    274.81 o 
  14   5   3      596.82       78.04    427.48 o 
   0   6   3      785.95     1235.40    217.98 o 
   1   6   3      326.73      364.11    138.95 o 
   2   6   3       14.23       38.33    153.50 o 
   3   6   3      147.96       94.85    172.15 o 
   4   6   3      273.57      234.19    201.16 o 
   5   6   3      236.06       24.10    181.32 o 
   6   6   3      122.29      461.31    201.51 o 
   7   6   3        1.79      103.03    182.36 o 
   8   6   3        0.21      -69.97    190.61 o 
   9   6   3      175.13     -117.45    208.45 o 
  10   6   3      210.07       39.76    229.28 o 
  11   6   3        6.22       52.61    300.41 o 
   1   7   3       18.52      328.21    256.39 o 
   2   7   3       19.23     -172.83    241.73 o 
   3   7   3      160.52       33.51    261.04 o 
   4   7   3       49.93     -250.00    211.75 o 
   5   7   3       14.98      157.50    609.38 o 
   6   7   3        5.19     -135.86    207.70 o 
   7   7   3      111.98       53.51    286.56 o 
   8   7   3       72.18        9.26    243.35 o 
   2   0   4     2442.49     2546.32     86.99 o 
   3   0   4    14645.73    14507.03    277.64 o 
   4   0   4    11056.25    10798.03    229.97 o 
   5   0   4    16401.52    14977.34    344.43 o 
   6   0   4     5185.03     4717.55    156.23 o 
   7   0   4     2214.08     2058.31    115.38 o 
   8   0   4       27.75      186.88    111.58 o 
   9   0   4     3841.97     3803.41    189.79 o 
  10   0   4     1497.03     1803.10    157.66 o 
  11   0   4      422.79      496.16    153.27 o 
  12   0   4     2444.74     2346.02    200.68 o 
  13   0   4        3.63      249.73    162.99 o 
  14   0   4      181.77      460.32    185.41 o 
  15   0   4       25.26      659.68    246.06 o 
  16   0   4     1649.07     1495.03    389.38 o 
  17   0   4      105.05      517.75    375.00 o 
  18   0   4       26.53     -161.13    369.16 o 
   1   1   4      386.71      481.14     30.86 o 
   2   1   4    18512.72    17899.83    282.65 o 
   3   1   4     7402.00     7141.73    137.73 o 
   4   1   4       23.34       85.53     52.78 o 
   5   1   4      468.08      637.78     58.35 o 
   6   1   4     8559.87     8156.93    174.86 o 
   7   1   4     3784.21     3575.73    123.79 o 
   8   1   4       96.59      181.21     66.09 o 
   9   1   4      181.27      290.21     83.11 o 
  10   1   4      545.21      526.79     90.18 o 
  11   1   4       91.61       76.51     90.25 o 
  12   1   4       38.16      126.50    109.34 o 
  13   1   4       17.37      -60.82    122.87 o 
  14   1   4       92.70      220.78    133.82 o 
  15   1   4       45.28      236.90    154.06 o 
  16   1   4        4.98      171.15    189.16 o 
  17   1   4       13.92      -17.07    359.98 o 
  18   1   4       46.96     -119.00    296.32 o 
   0   2   4     1659.20     1568.91     78.86 o 
   1   2   4     2746.12     2731.27     75.38 o 
   2   2   4       20.55       97.70     47.07 o 
   3   2   4       20.88      123.76     57.45 o 
   4   2   4     2065.56     2208.01     73.39 o 
   5   2   4     2620.51     2415.23     87.33 o 
   6   2   4      366.51      433.64     58.78 o 
   7   2   4     4236.66     3948.05    124.86 o 
   8   2   4     1719.74     1830.95     97.11 o 
   9   2   4     2198.38     2160.15    124.35 o 
  10   2   4      447.64      574.99    119.62 o 
  11   2   4     3274.96     3395.53    172.88 o 
  12   2   4      415.11      437.64    125.77 o 
  13   2   4      802.54      893.06    159.95 o 
  14   2   4      102.48      -64.13    152.03 o 
  15   2   4      826.62      773.56    171.19 o 
  16   2   4        2.00       -0.22    208.90 o 
  17   2   4       54.89      -11.10    333.38 o 
   1   3   4     5361.24     5433.04    130.91 o 
   2   3   4    15743.63    15894.38    317.43 o 
   3   3   4     6840.30     6942.50    190.48 o 
   4   3   4     6836.80     6825.23    192.64 o 
   5   3   4      747.64      937.22     90.93 o 
   6   3   4     4527.06     4382.32    201.77 o 
   7   3   4     4459.61     4450.95    149.06 o 
   8   3   4     5312.76     5279.89    196.27 o 
   9   3   4      148.53      301.46     99.04 o 
  10   3   4       87.38      133.42    109.40 o 
  11   3   4     1523.96     1853.90    172.26 o 
  12   3   4      468.27      521.97    137.24 o 
  13   3   4      308.50      639.07    177.84 o 
  14   3   4      328.49      497.10    198.47 o 
  15   3   4      147.64      -69.11    198.52 o 
  16   3   4       98.49      -96.74    216.21 o 
   0   4   4     3919.72     4162.34    186.29 o 
   1   4   4     2801.96     2726.32    110.07 o 
   2   4   4      994.59     1053.78     75.22 o 
   3   4   4       17.47       71.90     80.60 o 
   4   4   4     2662.79     2940.97    142.81 o 
   5   4   4     4059.87     4226.41    170.24 o 
   6   4   4     3962.04     3900.72    170.15 o 
   7   4   4      914.71      790.77    136.78 o 
   8   4   4      292.53      510.54    132.51 o 
   9   4   4     1494.35     1401.00    184.79 o 
  10   4   4     2101.88     2377.82    200.63 o 
  11   4   4      725.39      657.61    184.80 o 
  12   4   4      168.65      278.29    179.29 o 
  13   4   4       49.93      147.68    240.62 o 
  14   4   4      377.59      -61.82    231.22 o 
  15   4   4       88.92      202.86    233.88 o 
   1   5   4      272.08      222.31    105.19 o 
   2   5   4      604.66      736.82    132.34 o 
   3   5   4      270.08      346.64    119.25 o 
   4   5   4       17.85       98.96    114.66 o 
   5   5   4       84.54      223.58    138.51 o 
   6   5   4      398.81      334.26    129.76 o 
   7   5   4      103.18      177.06    137.46 o 
   8   5   4      100.23     -127.37    198.25 o 
   9   5   4       13.96       94.17    188.89 o 
  10   5   4      102.32       26.96    169.32 o 
  11   5   4        2.03      113.74    168.92 o 
  12   5   4      169.06      711.48    252.27 o 
  13   5   4        2.16      243.45    367.59 o 
  14   5   4        0.30     -332.82    413.30 o 
   0   6   4     5712.74     6252.75    569.58 o 
   1   6   4      856.46      885.93    185.72 o 
   2   6   4      498.90      636.84    168.57 o 
   3   6   4       36.50       18.96    138.05 o 
   4   6   4     3682.41     3256.58    303.11 o 
   5   6   4     1325.68     1244.66    204.37 o 
   6   6   4     2178.21     2739.84    377.37 o 
   7   6   4      131.36       97.02    194.95 o 
   8   6   4      768.16       61.65    180.65 o 
   9   6   4      512.23       62.57    234.93 o 
  10   6   4     1392.84      748.11    257.48 o 
  11   6   4      148.03     -242.94    257.78 o 
   1   7   4      485.72      253.50    225.85 o 
   2   7   4      743.25      387.12    249.76 o 
   3   7   4      702.49      857.44    287.05 o 
   4   7   4      605.24      362.76    246.31 o 
   5   7   4      126.58      125.79    228.59 o 
   6   7   4      276.45      584.87    763.98 o 
   7   7   4      543.34      197.27    188.19 o 
   8   7   4      543.69       36.42    380.55 o 
   1   1   5     4721.68     4618.30     90.27 o 
   2   1   5    37400.41    36584.66    579.12 o 
   3   1   5    10579.14     9920.71    179.85 o 
   4   1   5     6658.20     6671.04    132.81 o 
   5   1   5       83.94       70.98     52.69 o 
   6   1   5    10413.73     9959.06    219.98 o 
   7   1   5     3796.09     3525.92    115.53 o 
   8   1   5     4219.75     3957.79    188.72 o 
   9   1   5     2402.89     2405.11    136.53 o 
  10   1   5        4.30      228.48    110.93 o 
  11   1   5      491.29      575.88    103.18 o 
  12   1   5      709.07      874.37    127.04 o 
  13   1   5     2024.53     2245.53    169.57 o 
  14   1   5     1419.43     1483.09    256.80 o 
  15   1   5        2.45      273.19    131.29 o 
  16   1   5       66.60     -241.87    169.71 o 
  17   1   5      701.46      818.56    277.56 o 
  18   1   5      559.89      384.27    338.62 o 
   0   2   5     6088.21     6363.28    188.09 o 
   1   2   5     6635.96     6699.40    134.67 o 
   2   2   5     1622.34     1743.82     65.88 o 
   3   2   5     2896.22     3029.25    107.94 o 
   4   2   5     8497.01     8323.57    230.19 o 
   5   2   5     4498.77     4112.17    112.89 o 
   6   2   5     3147.88     2896.90    100.19 o 
   7   2   5      154.52      226.50     59.32 o 
   8   2   5     3846.45     3948.49    178.64 o 
   9   2   5      595.07      671.53     94.19 o 
  10   2   5      536.63      536.15    148.87 o 
  11   2   5     1719.89     2071.00    147.65 o 
  12   2   5       84.64      193.52    101.54 o 
  13   2   5       16.10       97.00    135.33 o 
  14   2   5       69.85       30.56    123.10 o 
  15   2   5      996.70     1025.67    196.33 o 
  16   2   5      114.48      160.00    210.48 o 
  17   2   5      167.21       18.53    190.28 o 
   1   3   5      290.04      355.42     48.90 o 
   2   3   5      363.59      403.89     51.47 o 
   3   3   5      639.14      613.77     71.55 o 
   4   3   5      153.77      242.33     71.65 o 
   5   3   5      301.08      292.64     76.77 o 
   6   3   5      141.03      157.26     81.05 o 
   7   3   5       66.28      111.52    101.89 o 
   8   3   5       43.69      183.90     99.40 o 
   9   3   5     1449.28     1393.79    138.04 o 
  10   3   5      389.25      429.63    120.17 o 
  11   3   5        3.08      -63.90    117.21 o 
  12   3   5      127.02       45.19    130.67 o 
  13   3   5      692.50      587.23    200.85 o 
  14   3   5      268.38      167.29    233.10 o 
  15   3   5        0.78      172.04    194.67 o 
  16   3   5        3.31        1.18    287.39 o 
   0   4   5     3605.92     3275.06    247.46 o 
   1   4   5     1776.57     1692.51    113.28 o 
   2   4   5      713.24      673.12     76.64 o 
   3   4   5       22.22      166.24     86.32 o 
   4   4   5     1646.19     1553.43    109.24 o 
   5   4   5     3929.67     3612.35    177.40 o 
   6   4   5     3142.85     3234.73    178.44 o 
   7   4   5      981.36     1028.06    171.83 o 
   8   4   5      118.87       48.69    146.44 o 
   9   4   5     1128.53     1527.70    172.53 o 
  10   4   5     1458.96     1736.27    287.36 o 
  11   4   5     1468.44     1397.07    190.05 o 
  12   4   5       11.71      -20.45    190.86 o 
  13   4   5        3.49       76.93    223.64 o 
  14   4   5        6.01      128.74    290.72 o 
  15   4   5      948.84      467.82    579.40 o 
   1   5   5     2777.30     2734.80    157.90 o 
   2   5   5     2222.74     2195.55    170.41 o 
   3   5   5     6599.54     6179.08    286.62 o 
   4   5   5     1332.17     1231.13    141.02 o 
   5   5   5      144.32      396.32    134.02 o 
   6   5   5      736.80      786.33    159.54 o 
   7   5   5     3472.05     3314.94    234.28 o 
   8   5   5     1996.72     1606.52    220.97 o 
   9   5   5      123.27      185.85    161.71 o 
  10   5   5       34.36      -83.81    167.38 o 
  11   5   5      259.63      163.23    181.58 o 
  12   5   5      636.84      308.31    193.90 o 
  13   5   5      457.79     1027.85    393.67 o 
  14   5   5       86.07      -24.71    502.84 o 
   0   6   5       16.00      302.27    223.61 o 
   1   6   5      361.50      348.86    169.09 o 
   2   6   5       68.71      300.85    181.84 o 
   3   6   5       52.58      131.35    170.18 o 
   4   6   5        2.44       13.23    191.75 o 
   5   6   5      502.46      624.22    184.68 o 
   6   6   5      203.29      341.30    176.27 o 
   7   6   5        0.91     -115.99    194.15 o 
   8   6   5        0.02      270.35    221.28 o 
   9   6   5       14.87      257.45    218.79 o 
  10   6   5        1.87       43.74    210.13 o 
  11   6   5       58.28      -64.81    330.80 o 
   1   7   5      222.53     -172.72    284.32 o 
   2   7   5      379.89      600.61    268.65 o 
   3   7   5      272.79      331.38    243.03 o 
   4   7   5      219.97      381.99    255.85 o 
   5   7   5        0.11      230.43    205.48 o 
   6   7   5       95.87      -58.78    145.87 o 
   7   7   5      160.85     -133.35    284.90 o 
   8   7   5      183.79     -211.66    368.93 o 
   0   0   6    10950.34    10772.81    306.72 o 
   1   0   6     6742.12     7122.05    154.36 o 
   2   0   6      140.59       91.02     43.59 o 
   3   0   6     1821.59     2138.73     94.60 o 
   4   0   6     3886.95     4089.47    133.90 o 
   5   0   6    24743.32    23060.22    502.03 o 
   6   0   6     4190.31     3609.01    125.56 o 
   7   0   6    11144.63    10570.60    403.37 o 
   8   0   6      596.47      368.65     89.55 o 
   9   0   6     9023.46     8938.11    407.73 o 
  10   0   6     7717.37     7732.58    277.77 o 
  11   0   6    10805.66    11332.15    463.33 o 
  12   0   6      181.37      314.69    144.98 o 
  13   0   6      693.06      685.96    185.35 o 
  14   0   6     1889.71     1423.97    681.37 o 
  15   0   6     5546.60     6756.72    717.95 o 
  16   0   6        9.66      278.44    288.60 o 
  17   0   6        2.38     -301.09    340.72 o 
  18   0   6        4.25      265.83    380.12 o 
   1   1   6     9093.48     9074.50    152.26 o 
   2   1   6    20882.06    20300.59    312.37 o 
   3   1   6     8320.86     8032.88    152.44 o 
   4   1   6     2574.29     2544.98     84.38 o 
   5   1   6      350.17      518.27     60.97 o 
   6   1   6      454.63      466.97     89.69 o 
   7   1   6     1399.18     1230.18     76.35 o 
   8   1   6     4018.10     3826.58    164.83 o 
   9   1   6      913.69      792.68    103.68 o 
  10   1   6       90.85       72.11     94.35 o 
  11   1   6       10.31      168.38    101.49 o 
  12   1   6      597.71      588.08    149.53 o 
  13   1   6     1383.51     1776.93    166.39 o 
  14   1   6       15.19      -48.94    119.50 o 
  15   1   6      317.89      161.26    132.35 o 
  16   1   6      285.95       36.50    240.18 o 
  17   1   6      712.07      884.84    313.10 o 
  18   1   6        6.33      108.23    393.06 o 
   0   2   6     2711.89     2753.44     87.97 o 
   1   2   6     6364.86     6910.71    146.83 o 
   2   2   6      372.83      400.35     39.58 o 
   3   2   6      920.44      944.17     74.97 o 
   4   2   6     1621.70     1450.77     83.34 o 
   5   2   6     8266.73     8136.34    188.47 o 
   6   2   6      370.14      376.87     59.99 o 
   7   2   6        3.52      129.26     59.29 o 
   8   2   6        2.68      130.15     70.08 o 
   9   2   6     2812.08     2474.45    135.17 o 
  10   2   6       49.50      266.37    100.33 o 
  11   2   6      198.61      316.33    116.85 o 
  12   2   6      586.65      667.85    123.83 o 
  13   2   6      298.69      220.54    131.56 o 
  14   2   6       47.55      402.53    153.06 o 
  15   2   6      209.64      277.36    202.81 o 
  16   2   6      226.43      369.58    189.23 o 
  17   2   6       13.99     -180.94    196.16 o 
   1   3   6     8249.67     7956.16    176.24 o 
   2   3   6    11166.06    10969.61    231.64 o 
   3   3   6    20300.28    20784.48    491.62 o 
   4   3   6     3281.55     3375.86    132.12 o 
   5   3   6       43.98      -57.03     75.93 o 
   6   3   6     1510.27     1638.01    122.05 o 
   7   3   6     7931.94     8456.54    271.41 o 
   8   3   6     4096.59     3788.66    208.50 o 
   9   3   6     1358.30     1655.26    164.51 o 
  10   3   6      476.48      783.55    127.78 o 
  11   3   6       52.76       55.46    137.12 o 
  12   3   6     2266.21     2444.36    185.14 o 
  13   3   6     1877.39     1826.92    218.00 o 
  14   3   6     1386.56      728.46    270.52 o 
  15   3   6      729.22      229.84    238.85 o 
  16   3   6      751.26      772.87    279.18 o 
   0   4   6      587.90      929.88    118.18 o 
   1   4   6      633.25      594.00     81.98 o 
   2   4   6       51.13      119.48     86.41 o 
   3   4   6       45.26      146.33     84.07 o 
   4   4   6      245.79      373.07     90.34 o 
   5   4   6     1820.47     1838.16    139.58 o 
   6   4   6      386.38      537.59    114.18 o 
   7   4   6        6.15      328.06    217.99 o 
   8   4   6       39.53       11.53    125.34 o 
   9   4   6      852.81      965.47    155.25 o 
  10   4   6      369.61      678.57    178.11 o 
  11   4   6       63.67       93.80    157.65 o 
  12   4   6      331.91      290.82    192.95 o 
  13   4   6       94.26      152.69    211.51 o 
  14   4   6      176.56       17.11    334.91 o 
  15   4   6      195.69      374.32    441.16 o 
   1   5   6       12.63      297.38    134.54 o 
   2   5   6      400.89      354.72    116.28 o 
   3   5   6        3.45     -136.14    116.42 o 
   4   5   6        0.72      168.94    115.37 o 
   5   5   6       62.90      135.87    123.14 o 
   6   5   6      299.52      520.04    138.46 o 
   7   5   6       48.26      326.02    166.01 o 
   8   5   6        3.39     -150.30    160.67 o 
   9   5   6      124.42      140.44    210.35 o 
  10   5   6      142.80     -142.68    239.14 o 
  11   5   6       53.82      159.77    206.45 o 
  12   5   6        3.60      394.47    302.37 o 
  13   5   6       81.82      213.74    281.94 o 
  14   5   6       44.00     1134.93    976.43 o 
   0   6   6     2234.51     2358.60    304.91 o 
   1   6   6      727.65      512.59    167.20 o 
   2   6   6       59.57      342.96    206.02 o 
   3   6   6       39.91     -135.05    164.39 o 
   4   6   6     1312.77     1251.23    207.91 o 
   5   6   6     1180.77     1271.76    207.89 o 
   6   6   6      317.91      602.93    236.75 o 
   7   6   6       59.93      102.39    288.78 o 
   8   6   6      243.61      458.61    375.43 o 
   9   6   6      411.13      182.50    261.61 o 
  10   6   6      325.97      392.28    254.12 o 
  11   6   6      149.27      171.90    318.37 o 
   1   7   6      164.76      483.04    318.73 o 
   2   7   6      388.48      127.67    283.64 o 
   3   7   6      574.28      835.57    315.07 o 
   4   7   6      371.71      543.68    225.42 o 
   5   7   6       43.06      -70.40    237.58 o 
   6   7   6       14.30      206.50    219.61 o 
   7   7   6      134.80     -140.57    206.92 o 
   8   7   6      681.44      -71.98    317.00 o 
   1   1   7    13840.38    13977.49    223.20 o 
   2   1   7    43995.66    42672.92    652.00 o 
   3   1   7    14586.31    14751.05    241.61 o 
   4   1   7    10512.78    10705.69    213.09 o 
   5   1   7      224.34      261.72     66.67 o 
   6   1   7     6050.40     5768.76    154.37 o 
   7   1   7     4641.48     4211.89    171.05 o 
   8   1   7    12124.22    11667.93    310.45 o 
   9   1   7     1375.68     1397.85    114.51 o 
  10   1   7       42.05      160.72    103.06 o 
  11   1   7      694.79      978.49    125.48 o 
  12   1   7     4675.31     5051.67    257.54 o 
  13   1   7      510.07      559.38    125.03 o 
  14   1   7      829.80      836.02    148.25 o 
  15   1   7        2.68       59.44    167.39 o 
  16   1   7      569.09      407.24    269.95 o 
  17   1   7       17.53      174.39    340.09 o 
   0   2   7    25406.85    24652.83    717.46 o 
   1   2   7     1149.99     1208.59     64.12 o 
   2   2   7     1687.90     1729.67     87.60 o 
   3   2   7      107.13       56.45     49.13 o 
   4   2   7    14495.58    14044.71    279.81 o 
   5   2   7     2096.76     2088.07     91.70 o 
   6   2   7     9570.21     9505.12    222.84 o 
   7   2   7      744.76      900.38     78.01 o 
   8   2   7     1037.29      896.70     87.35 o 
   9   2   7     2885.74     3172.00    148.39 o 
  10   2   7     6628.16     6830.34    313.52 o 
  11   2   7      669.19      759.52    120.41 o 
  12   2   7       79.58      129.71    108.19 o 
  13   2   7     1655.86     1385.42    161.84 o 
  14   2   7      615.60      821.22    155.05 o 
  15   2   7        7.25      273.46    154.93 o 
  16   2   7      281.34      237.30    209.96 o 
  17   2   7      368.19       10.13    191.53 o 
   1   3   7       36.78       80.78     63.33 o 
   2   3   7      118.32      214.25     51.80 o 
   3   3   7       45.00       -6.72     77.57 o 
   4   3   7       78.08      181.27     75.35 o 
   5   3   7       21.13      137.41     82.97 o 
   6   3   7      403.50      274.70     97.14 o 
   7   3   7       70.82       43.27     99.85 o 
   8   3   7      384.10      348.75     93.41 o 
   9   3   7       46.98      214.55    111.57 o 
  10   3   7       59.73       87.03    107.16 o 
  11   3   7        1.67      -72.85    124.23 o 
  12   3   7      366.26      350.49    167.84 o 
  13   3   7      175.61      436.70    186.02 o 
  14   3   7       11.13      282.85    163.48 o 
  15   3   7       19.67       98.02    206.69 o 
  16   3   7       24.53     -110.25    414.62 o 
   0   4   7     2520.94     2290.42    204.26 o 
   1   4   7      735.59      839.66     86.75 o 
   2   4   7      641.91      711.62     76.64 o 
   3   4   7        6.87      156.15     81.09 o 
   4   4   7     1723.68     1872.21    137.43 o 
   5   4   7     1164.95     1223.70    126.12 o 
   6   4   7     2183.64     2097.84    151.28 o 
   7   4   7      534.13      692.80    136.01 o 
   8   4   7      162.52        3.22    142.02 o 
   9   4   7      807.13      830.79    157.60 o 
  10   4   7     1231.57     1829.16    225.23 o 
  11   4   7      873.97      597.42    196.48 o 
  12   4   7      442.93      353.64    196.84 o 
  13   4   7      372.61      610.49    219.76 o 
  14   4   7      694.03      707.07    250.97 o 
  15   4   7      317.92       43.33    203.69 o 
   1   5   7     1290.39     1384.22    129.36 o 
   2   5   7     5342.30     5269.26    227.24 o 
   3   5   7     1492.94     1180.49    132.92 o 
   4   5   7     1433.77     1762.35    171.08 o 
   5   5   7        8.15       94.86    130.09 o 
   6   5   7      971.66      893.49    186.97 o 
   7   5   7      259.14      234.57    197.68 o 
   8   5   7      971.47      893.08    210.82 o 
   9   5   7      403.23      577.01    234.54 o 
  10   5   7      320.43      -16.82    192.66 o 
  11   5   7       14.95      -55.45    241.96 o 
  12   5   7      183.95      186.82    285.82 o 
  13   5   7       99.35      457.34    630.12 o 
   0   6   7       72.35      259.14    196.25 o 
   1   6   7        2.49       69.86    145.79 o 
   2   6   7       49.47      153.00    217.36 o 
   3   6   7       32.48       48.96    141.30 o 
   4   6   7        5.73      196.25    231.36 o 
   5   6   7        3.17      381.70    178.74 o 
   6   6   7      152.26      108.42    179.78 o 
   7   6   7       29.41      197.09    288.00 o 
   8   6   7        4.16      182.13    223.41 o 
   9   6   7       10.09       34.47    230.55 o 
  10   6   7      137.24     -390.37    291.55 o 
  11   6   7       20.97      -88.13    292.59 o 
   1   7   7      140.13      -65.21    216.56 o 
   2   7   7      316.57      127.35    211.98 o 
   3   7   7      178.59      126.64    204.04 o 
   4   7   7       26.87      126.46    221.07 o 
   5   7   7       36.33       95.92    189.25 o 
   6   7   7      221.85      232.36    395.04 o 
   7   7   7      147.43     -136.24    263.66 o 
   8   7   7      249.32      163.88    320.08 o 
   0   0   8    34086.73    33468.29    927.12 o 
   1   0   8    13470.44    13939.14    318.20 o 
   2   0   8     3363.46     3512.14    115.12 o 
   3   0   8     2155.74     2286.83    103.53 o 
   4   0   8    13038.43    13337.12    315.84 o 
   5   0   8    15572.54    14755.68    343.75 o 
   6   0   8     5700.82     5716.94    196.84 o 
   7   0   8     3480.16     3251.91    145.55 o 
   8   0   8      215.20      349.96    104.14 o 
   9   0   8     8705.88     9034.14    308.87 o 
  10   0   8     2133.55     2714.85    307.55 o 
  11   0   8     4236.07     4883.76    305.62 o 
  12   0   8      977.27      738.37    172.61 o 
  13   0   8     1393.36     1249.72    207.10 o 
  14   0   8      257.84      246.20    248.97 o 
  15   0   8      416.67      320.64    216.43 o 
  16   0   8      491.17      518.24    296.48 o 
  17   0   8       82.77     -114.09    310.50 o 
   1   1   8    10508.84    10745.36    191.09 o 
   2   1   8      171.25      166.75     42.48 o 
   3   1   8     8181.71     8112.09    152.18 o 
   4   1   8       13.69      197.54     60.68 o 
   5   1   8      194.24      294.44     69.43 o 
   6   1   8      132.37      277.73     71.96 o 
   7   1   8     2771.08     2583.87    111.53 o 
   8   1   8      255.39      360.91    102.86 o 
   9   1   8      877.67      875.52    102.04 o 
  10   1   8      128.56      364.78    104.94 o 
  11   1   8      845.42      945.79    123.94 o 
  12   1   8      816.04      607.54    133.83 o 
  13   1   8      134.29       87.12    108.96 o 
  14   1   8      359.93      498.35    180.42 o 
  15   1   8       80.57      -77.21    158.60 o 
  16   1   8     1164.96      820.55    201.05 o 
  17   1   8      121.28      220.88    316.70 o 
   0   2   8     5462.03     6097.21    220.95 o 
   1   2   8     6212.87     6296.09    141.28 o 
   2   2   8       28.02       11.45     44.95 o 
   3   2   8     1560.99     1532.01    101.62 o 
   4   2   8     2027.39     2046.33     81.37 o 
   5   2   8     5112.32     5025.57    147.72 o 
   6   2   8     1045.09     1020.72     86.86 o 
   7   2   8        2.35       91.80     62.94 o 
   8   2   8      322.86      382.06     79.90 o 
   9   2   8      916.39     1117.06    111.87 o 
  10   2   8     1326.24     1377.03    149.04 o 
  11   2   8      356.91      540.37    148.69 o 
  12   2   8      175.94      462.82    136.50 o 
  13   2   8        1.82      108.85    128.43 o 
  14   2   8      101.75      219.55    141.80 o 
  15   2   8      162.53      251.43    154.33 o 
  16   2   8       14.26      -77.27    200.48 o 
  17   2   8       66.81      484.68    202.00 o 
   1   3   8     8092.33     7850.16    212.30 o 
   2   3   8     4123.02     3785.98    119.83 o 
   3   3   8    18608.38    18251.42    456.36 o 
   4   3   8      207.71      273.45     86.89 o 
   5   3   8        1.53      129.85     83.61 o 
   6   3   8      432.90      448.49    101.85 o 
   7   3   8    10911.76    11506.48    359.81 o 
   8   3   8      986.65      961.56    107.55 o 
   9   3   8     2717.59     2796.70    170.25 o 
  10   3   8        6.90      142.27    117.21 o 
  11   3   8     2768.14     2553.65    200.39 o 
  12   3   8      300.68      587.59    194.50 o 
  13   3   8     2276.49     2465.52    208.83 o 
  14   3   8       54.69      -30.86    192.51 o 
  15   3   8      387.05       68.62    201.64 o 
  16   3   8       58.94      300.85    451.82 o 
   0   4   8       67.32       45.50    165.00 o 
   1   4   8     3375.55     3000.38    138.80 o 
   2   4   8        1.25      151.37     72.40 o 
   3   4   8      387.10      558.41    101.79 o 
   4   4   8        5.22      -27.00     97.12 o 
   5   4   8     3793.67     3774.30    187.10 o 
   6   4   8       36.06      145.82    108.31 o 
   7   4   8      492.38      463.64    120.82 o 
   8   4   8        0.51      316.79    229.54 o 
   9   4   8     1201.26     1067.24    163.23 o 
  10   4   8       63.94      383.49    169.58 o 
  11   4   8      663.33      670.95    232.84 o 
  12   4   8      129.74      354.23    172.23 o 
  13   4   8       43.11       61.88    255.93 o 
  14   4   8       42.38     -190.43    240.67 o 
  15   4   8       18.28     -208.20    198.86 o 
   1   5   8       10.58       17.75    127.86 o 
   2   5   8      842.51      742.40    129.26 o 
   3   5   8       48.96      359.42    147.86 o 
   4   5   8      110.71      138.05    125.87 o 
   5   5   8      144.42        9.67    141.90 o 
   6   5   8      334.88       51.90    139.81 o 
   7   5   8      144.39       76.35    158.01 o 
   8   5   8      119.62     -164.12    173.06 o 
   9   5   8      313.14     -342.44    235.37 o 
  10   5   8       12.16     -158.03    252.09 o 
  11   5   8       78.90     -169.89    238.75 o 
  12   5   8       77.95      533.45    258.82 o 
  13   5   8      246.32     -328.17    372.12 o 
   0   6   8      188.61      369.85    181.76 o 
   1   6   8     2610.84     2718.64    225.63 o 
   2   6   8       52.89      473.23    148.43 o 
   3   6   8      488.24      567.56    141.53 o 
   4   6   8       52.88      135.86    182.52 o 
   5   6   8     2577.37     2371.93    406.68 o 
   6   6   8      332.17      438.18    176.59 o 
   7   6   8      117.56      190.32    221.95 o 
   8   6   8        9.32      405.51    217.05 o 
   9   6   8      809.14      611.38    319.20 o 
  10   6   8      335.92       45.66    278.66 o 
  11   6   8      406.48      161.41    316.27 o 
   1   7   8      575.96      403.96    274.38 o 
   2   7   8      145.92      198.68    196.28 o 
   3   7   8     1006.08      573.03    376.55 o 
   4   7   8       41.86      332.86    209.22 o 
   5   7   8        1.23       67.39    286.52 o 
   6   7   8        8.11      402.18    387.30 o 
   7   7   8      442.97      222.48    288.77 o 
   8   7   8      210.75      215.05    293.28 o 
   1   1   9      866.07     1031.15     58.00 o 
   2   1   9    26292.66    25461.39    401.32 o 
   3   1   9      978.13     1111.22     61.79 o 
   4   1   9     4759.67     4750.10    116.94 o 
   5   1   9      308.97      585.62     74.26 o 
   6   1   9     2375.57     2252.63    102.99 o 
   7   1   9      803.09      700.51     89.20 o 
   8   1   9     7192.48     6842.59    198.05 o 
   9   1   9       28.97       92.37     88.45 o 
  10   1   9      477.57      565.90    115.62 o 
  11   1   9       56.51       55.87    107.66 o 
  12   1   9     2426.48     2754.63    187.61 o 
  13   1   9      426.60      438.03    114.09 o 
  14   1   9      914.97      895.98    149.60 o 
  15   1   9       11.85      217.18    212.88 o 
  16   1   9       75.86     -274.82    183.21 o 
  17   1   9      516.22       31.69    163.75 o 
   0   2   9    24305.11    24435.18    749.80 o 
   1   2   9      790.42      799.13     65.46 o 
   2   2   9     1299.55     1314.43     68.27 o 
   3   2   9     1212.69     1371.07     78.16 o 
   4   2   9    10669.62    10837.67    248.21 o 
   5   2   9     1794.60     1638.97     95.34 o 
   6   2   9     7976.68     7564.38    203.27 o 
   7   2   9     2204.99     2139.91    104.99 o 
   8   2   9      635.40      663.35    118.16 o 
   9   2   9      234.18      158.73     91.23 o 
  10   2   9     7484.76     8031.23    252.47 o 
  11   2   9     1610.19     1601.57    130.10 o 
  12   2   9      214.48      250.01    155.98 o 
  13   2   9      116.15      155.78    158.15 o 
  14   2   9     2508.11     2676.51    233.33 o 
  15   2   9     1049.72      970.52    192.14 o 
  16   2   9      260.46      633.20    226.79 o 
  17   2   9       91.80      256.68    225.94 o 
   1   3   9       99.73       71.65     57.07 o 
   2   3   9     1698.72     1701.63     80.11 o 
   3   3   9       78.28       67.99     68.71 o 
   4   3   9      549.41      724.51    101.65 o 
   5   3   9     1176.44     1300.11    106.12 o 
   6   3   9       10.75      149.16     95.15 o 
   7   3   9      130.89      242.54    103.33 o 
   8   3   9      453.62      601.41    101.08 o 
   9   3   9     1255.20     1275.72    148.81 o 
  10   3   9      806.40      733.49    133.21 o 
  11   3   9      270.31      328.20    138.88 o 
  12   3   9       29.52      326.40    148.99 o 
  13   3   9      193.76      151.37    214.84 o 
  14   3   9      795.59     1385.34    262.84 o 
  15   3   9       32.24      164.61    256.07 o 
  16   3   9       10.61       25.80    127.51 o 
   0   4   9    10257.04     9507.24    554.08 o 
   1   4   9      543.99      525.50    113.48 o 
   2   4   9      681.37      844.24    103.78 o 
   3   4   9       78.66      204.82    111.67 o 
   4   4   9     5057.78     5465.75    238.66 o 
   5   4   9      243.70      338.92    151.70 o 
   6   4   9     4112.41     3713.86    283.09 o 
   7   4   9      265.42      316.93    124.25 o 
   8   4   9      533.62      533.45    139.11 o 
   9   4   9       21.76      159.73    148.03 o 
  10   4   9     3722.53     3820.34    268.01 o 
  11   4   9      266.94      790.77    168.21 o 
  12   4   9       22.12      137.78    210.11 o 
  13   4   9       18.03      289.48    329.18 o 
  14   4   9      569.15       59.42    286.66 o 
  15   4   9        0.65     -100.92    211.91 o 
   1   5   9       36.01      114.12    114.06 o 
   2   5   9    11463.62    12694.24    607.85 o 
   3   5   9       61.87      397.91    201.22 o 
   4   5   9     1798.11     2043.22    168.63 o 
   5   5   9       51.97      144.85    168.98 o 
   6   5   9     2525.63     2304.83    208.87 o 
   7   5   9       45.77     -203.71    153.19 o 
   8   5   9     3874.44     4292.86    396.36 o 
   9   5   9       16.52       94.52    260.33 o 
  10   5   9       90.13      -45.68    392.25 o 
  11   5   9       21.99      353.54    243.84 o 
  12   5   9     1751.63     1377.48    412.52 o 
  13   5   9      113.53      208.99    380.61 o 
   0   6   9      478.68      543.00    217.89 o 
   1   6   9       45.20       96.86    129.79 o 
   2   6   9      178.46      299.99    234.66 o 
   3   6   9        6.32       81.38    155.60 o 
   4   6   9      111.93      167.31    179.87 o 
   5   6   9        0.53      184.66    218.27 o 
   6   6   9     1231.56      857.01    237.75 o 
   7   6   9      213.73      167.43    290.11 o 
   8   6   9        1.79      204.83    263.89 o 
   9   6   9       24.39      209.92    195.58 o 
  10   6   9     1240.00      191.16    853.85 o 
  11   6   9       83.88       52.61    343.67 o 
   1   7   9        1.97      317.15    245.57 o 
   2   7   9      365.12       67.58    286.03 o 
   3   7   9       28.13      100.90    208.75 o 
   4   7   9      120.94      385.55    361.64 o 
   5   7   9        0.76      150.11    588.71 o 
   6   7   9       42.87      261.96    959.11 o 
   7   7   9        2.58       28.30    316.68 o 
   0   0  10     1204.83     1308.02    180.46 o 
   1   0  10    17596.70    17455.57    420.87 o 
   2   0  10      255.09      322.82     82.58 o 
   3   0  10     4066.99     4131.77    145.13 o 
   4   0  10     3769.01     3900.84    157.24 o 
   5   0  10    13904.07    13320.03    361.07 o 
   6   0  10        1.12       76.79    134.66 o 
   7   0  10       46.60      -46.38    159.23 o 
   8   0  10     5470.97     5196.69    284.75 o 
   9   0  10     1946.30     1502.94    197.85 o 
  10   0  10      375.37      842.51    234.15 o 
  11   0  10     1298.51     1494.37    224.92 o 
  12   0  10     2009.92     2436.75    243.44 o 
  13   0  10       23.14       17.39    171.23 o 
  14   0  10      308.93      471.88    208.94 o 
  15   0  10      950.40     1059.13    338.31 o 
  16   0  10      312.67      540.67    454.49 o 
  17   0  10       25.29      905.63    538.85 o 
   1   1  10     3079.78     3182.36     88.96 o 
   2   1  10      485.36      662.22     77.57 o 
   3   1  10    11858.03    11891.87    231.93 o 
   4   1  10        8.38       99.75     54.32 o 
   5   1  10       20.72       39.67     64.47 o 
   6   1  10        8.35       70.11     73.55 o 
   7   1  10     4896.07     4721.29    166.41 o 
   8   1  10      120.72       90.69     92.26 o 
   9   1  10     1862.75     1786.17    126.87 o 
  10   1  10       95.60      237.56    110.85 o 
  11   1  10      141.14      336.68    122.09 o 
  12   1  10      360.79      435.00    177.98 o 
  13   1  10     2582.37     3697.98    262.32 o 
  14   1  10       29.87     -103.18    143.76 o 
  15   1  10       44.37      -70.67    173.42 o 
  16   1  10      201.91      -44.46    198.75 o 
  17   1  10     1015.05      218.74    317.97 o 
   0   2  10      686.29     1015.17    109.85 o 
   1   2  10     1894.59     2014.06     72.10 o 
   2   2  10       29.19       96.90     53.28 o 
   3   2  10      934.10     1094.18     76.45 o 
   4   2  10       85.95      164.35     62.02 o 
   5   2  10      905.09      733.15    102.31 o 
   6   2  10       76.18      232.18     91.65 o 
   7   2  10      298.14      270.55     69.86 o 
   8   2  10      333.73      409.13    112.60 o 
   9   2  10     1237.19     1500.82    132.89 o 
  10   2  10       27.37      264.06    132.88 o 
  11   2  10      826.50      978.84    133.93 o 
  12   2  10      943.04     1001.15    199.91 o 
  13   2  10      657.42      873.58    150.35 o 
  14   2  10        7.77      208.55    175.30 o 
  15   2  10      329.93      175.62    184.00 o 
  16   2  10      549.67      471.34    247.22 o 
  17   2  10       11.18      199.03    294.81 o 
   1   3  10     7966.73     8162.44    235.43 o 
   2   3  10      101.05       63.47     68.25 o 
   3   3  10    16340.04    16475.77    389.79 o 
   4   3  10      865.73      958.04    113.24 o 
   5   3  10      739.64      938.21    102.46 o 
   6   3  10        5.80      -22.82    101.93 o 
   7   3  10     7695.16     7977.77    264.77 o 
   8   3  10     1654.01     1381.98    122.88 o 
   9   3  10     8877.57     9050.18    546.24 o 
  10   3  10       91.54      -46.43    125.69 o 
  11   3  10     1179.89     1555.57    178.05 o 
  12   3  10      736.27      661.00    186.05 o 
  13   3  10     5399.23     5847.68    486.85 o 
  14   3  10      510.31      591.01    227.41 o 
  15   3  10        4.48      103.14    251.75 o 
  16   3  10       18.79       61.83    344.59 o 
   0   4  10      176.16      299.21    160.09 o 
   1   4  10     7288.50     7035.50    246.73 o 
   2   4  10      244.81      420.08     99.86 o 
   3   4  10     1498.67     1743.88    147.11 o 
   4   4  10      153.52      143.32    121.40 o 
   5   4  10     6028.10     6158.65    286.37 o 
   6   4  10      432.97      255.04    123.41 o 
   7   4  10      576.23      703.43    164.76 o 
   8   4  10      135.51      202.75    129.91 o 
   9   4  10     2501.24     2328.69    323.58 o 
  10   4  10       36.51      310.17    235.75 o 
  11   4  10     2072.49     2152.50    262.82 o 
  12   4  10      177.79      149.60    261.34 o 
  13   4  10      489.02      121.08    195.90 o 
  14   4  10        4.72      -14.30    223.01 o 
  15   4  10     1086.40      742.48    441.83 o 
   1   5  10        7.44      185.40    113.31 o 
   2   5  10     1171.24     1017.19    150.29 o 
   3   5  10        8.47       76.54    151.49 o 
   4   5  10      200.60      135.53    149.13 o 
   5   5  10        1.65      -24.56    136.76 o 
   6   5  10      394.46      370.05    164.62 o 
   7   5  10       46.20      214.27    167.88 o 
   8   5  10      300.99      372.98    260.33 o 
   9   5  10        3.07      187.38    266.06 o 
  10   5  10       70.18      192.22    264.91 o 
  11   5  10       49.16      128.75    515.89 o 
  12   5  10       84.25     -171.99    277.92 o 
  13   5  10        1.54     -393.51    382.29 o 
   0   6  10       49.93      -78.49    148.41 o 
   1   6  10     1777.51      983.96    192.95 o 
   2   6  10      130.82      260.51    134.60 o 
   3   6  10      330.31      318.29    180.28 o 
   4   6  10       52.66      222.94    156.99 o 
   5   6  10     1521.14     1911.08    292.88 o 
   6   6  10      507.62      574.91    288.25 o 
   7   6  10      159.20      531.86    368.70 o 
   8   6  10       13.18      440.83    329.70 o 
   9   6  10      362.95      212.69    339.58 o 
  10   6  10      300.43     -157.76    259.52 o 
  11   6  10      533.19      276.85    320.70 o 
   1   7  10      440.81      442.55    195.93 o 
   2   7  10      119.75     -153.36    217.23 o 
   3   7  10      580.50      299.06    204.43 o 
   4   7  10       71.60      -56.16    221.76 o 
   5   7  10        6.05     -103.13    362.82 o 
   6   7  10      101.83      -81.85    555.49 o 
   7   7  10       96.07      -14.10    261.45 o 
   1   1  11     5224.36     5526.28    137.04 o 
   2   1  11    21382.69    21269.37    364.80 o 
   3   1  11     3447.31     3626.04    102.25 o 
   4   1  11     3703.06     4086.36    115.74 o 
   5   1  11      565.73      727.35     78.69 o 
   6   1  11     6460.92     6526.24    175.36 o 
   7   1  11      541.31      614.92     89.52 o 
   8   1  11     4328.14     4294.22    162.79 o 
   9   1  11       18.44      212.25     97.84 o 
  10   1  11      161.69      221.62    113.24 o 
  11   1  11       17.18      192.63    113.94 o 
  12   1  11     1207.03     1280.04    153.65 o 
  13   1  11       45.02      182.56    150.97 o 
  14   1  11      376.97      340.06    196.49 o 
  15   1  11        1.32     -259.42    215.38 o 
  16   1  11      152.01       78.66    208.49 o 
  17   1  11        7.70     -244.43    268.35 o 
   0   2  11    20800.21    20584.68    665.71 o 
   1   2  11     2066.39     2382.04     80.09 o 
   2   2  11     2981.66     2821.79    157.12 o 
   3   2  11     1257.40     1213.18     97.78 o 
   4   2  11     8838.72     8359.30    194.42 o 
   5   2  11      577.04      566.59     72.97 o 
   6   2  11     9777.47     9241.88    223.27 o 
   7   2  11       50.63      126.41     73.89 o 
   8   2  11      215.88      261.68    108.96 o 
   9   2  11      100.30      130.74    143.85 o 
  10   2  11     3708.32     3414.19    174.41 o 
  11   2  11     1126.21     1150.44    152.56 o 
  12   2  11     1437.77     1697.84    184.18 o 
  13   2  11       22.28     -145.87    147.33 o 
  14   2  11      104.28      340.97    159.80 o 
  15   2  11     1214.35      861.61    270.10 o 
  16   2  11     1407.73     1049.29    280.72 o 
  17   2  11       15.60      311.53    198.89 o 
   1   3  11      208.75      235.66     81.73 o 
   2   3  11      639.43      708.20     68.17 o 
   3   3  11       34.04       45.04     68.80 o 
   4   3  11      212.83      312.33     84.27 o 
   5   3  11      556.83      843.22    110.96 o 
   6   3  11      392.63      287.37    138.89 o 
   7   3  11      150.12      216.34     79.87 o 
   8   3  11       87.19     -162.34    158.43 o 
   9   3  11      240.34      274.46    102.28 o 
  10   3  11      129.86      424.76    132.69 o 
  11   3  11       20.39      291.24    150.83 o 
  12   3  11       15.78       81.74    181.57 o 
  13   3  11      131.27      283.20    194.35 o 
  14   3  11        4.99     -134.74    184.35 o 
  15   3  11       55.48      -75.62    200.77 o 
  16   3  11       32.16      -83.71    189.71 o 
   0   4  11    12516.84    13270.02    614.31 o 
   1   4  11      781.60      848.76    133.19 o 
   2   4  11       98.00      127.68     91.37 o 
   3   4  11      483.50      493.97    126.52 o 
   4   4  11     6949.33     7353.64    301.18 o 
   5   4  11     1632.87     1759.25    163.12 o 
   6   4  11      468.58      608.34    133.31 o 
   7   4  11     1013.93      744.47    181.70 o 
   8   4  11      812.37     1019.13    191.31 o 
   9   4  11      716.93      747.52    184.25 o 
  10   4  11      499.69      460.35    249.82 o 
  11   4  11      428.33      485.34    199.88 o 
  12   4  11       36.99      235.41    235.15 o 
  13   4  11       76.10       14.46    276.60 o 
  14   4  11      245.18      636.53    327.59 o 
  15   4  11        6.17      203.64    246.95 o 
   1   5  11      151.00      371.12    135.86 o 
   2   5  11    10879.59    10653.23    545.02 o 
   3   5  11      997.91     1144.34    160.33 o 
   4   5  11     2608.42     2702.33    306.43 o 
   5   5  11       73.68      133.31    138.78 o 
   6   5  11     2269.80     2038.78    250.50 o 
   7   5  11      621.40      508.11    176.58 o 
   8   5  11     4106.56     4599.66    470.47 o 
   9   5  11      109.03       63.49    220.04 o 
  10   5  11       95.77      329.31    513.78 o 
  11   5  11        9.57       -7.68    397.06 o 
  12   5  11     1962.51      607.36    492.32 o 
  13   5  11        3.13     -155.08    511.60 o 
   0   6  11      179.17      197.65    219.55 o 
   1   6  11      214.66      197.66    162.53 o 
   2   6  11        1.02      137.17    156.78 o 
   3   6  11       54.63       -0.16    153.16 o 
   4   6  11       16.08      230.23    160.36 o 
   5   6  11      818.81      671.91    230.58 o 
   6   6  11        4.61      820.95    355.67 o 
   7   6  11      318.49      522.62    367.20 o 
   8   6  11      112.93      453.27    311.58 o 
   9   6  11      483.41      248.77    443.60 o 
  10   6  11        3.04      156.09    264.58 o 
  11   6  11      246.65      -64.82    371.96 o 
   1   7  11        3.62       44.98    232.53 o 
   2   7  11      330.07      240.00    486.53 o 
   3   7  11       33.79       -0.81    243.70 o 
   4   7  11      265.66      -29.27    213.93 o 
   5   7  11       14.07      169.80    404.48 o 
   6   7  11      283.93      283.02    430.54 o 
   7   7  11       17.74     -185.45    353.62 o 
   0   0  12     4715.15     5088.73    252.27 o 
   1   0  12    45833.35    45764.46   1176.78 o 
   2   0  12      624.74      484.28     82.76 o 
   3   0  12     1376.44     1519.16    137.92 o 
   4   0  12     4288.43     4167.62    193.09 o 
   5   0  12    48509.92    48317.46   1090.02 o 
   6   0  12     1293.04     1350.10     96.14 o 
   7   0  12     7188.41     7665.29    387.60 o 
   8   0  12      861.20     1220.54    172.65 o 
   9   0  12    14363.67    15419.44    540.27 o 
  10   0  12      740.54      907.07    214.04 o 
  11   0  12     8359.12     8234.48    598.76 o 
  12   0  12       86.77      356.78    267.73 o 
  13   0  12      352.69      558.26    407.61 o 
  14   0  12      336.29      158.79    278.55 o 
  15   0  12     2864.54     1588.57    512.04 o 
  16   0  12      289.70      513.76    303.43 o 
  17   0  12      474.83       33.51    181.62 o 
   1   1  12       80.12      188.64     49.97 o 
   2   1  12      609.94      578.83     61.12 o 
   3   1  12     2582.10     2373.03     91.48 o 
   4   1  12     6071.77     6882.64    157.60 o 
   5   1  12     2838.43     3022.33    114.82 o 
   6   1  12      366.53      339.38     77.72 o 
   7   1  12     2836.28     2816.02    131.82 o 
   8   1  12     2234.16     2270.75    127.89 o 
   9   1  12     3409.96     3711.20    160.03 o 
  10   1  12       63.48      189.94    140.90 o 
  11   1  12      371.01      446.37    139.36 o 
  12   1  12       95.14      158.29    110.61 o 
  13   1  12      933.97      843.11    248.40 o 
  14   1  12      407.20      303.50    169.45 o 
  15   1  12      122.69      168.19    210.02 o 
  16   1  12       37.32     -192.84    212.56 o 
  17   1  12      109.10      -66.41    324.18 o 
   0   2  12     8122.75     9279.25    328.30 o 
   1   2  12     4932.97     4987.56    145.38 o 
   2   2  12       68.05      111.70     63.32 o 
   3   2  12       73.48       94.84     58.95 o 
   4   2  12     2108.46     2322.29     95.11 o 
   5   2  12     7671.92     7363.56    185.60 o 
   6   2  12      860.92     1007.88     85.82 o 
   7   2  12      254.61      266.36    120.46 o 
   8   2  12       16.22      124.20    116.72 o 
   9   2  12     1631.89     1590.51    145.48 o 
  10   2  12     1289.10     1218.05    139.75 o 
  11   2  12      472.51      844.98    152.50 o 
  12   2  12      144.66      -13.44    149.12 o 
  13   2  12       61.22       62.11    161.81 o 
  14   2  12      576.16      251.87    183.02 o 
  15   2  12      254.45      273.12    195.30 o 
  16   2  12       20.20     -111.92    156.60 o 
  17   2  12       32.74      382.59    401.26 o 
   1   3  12     7595.14     7647.30    207.20 o 
   2   3  12      477.69      452.35     75.70 o 
   3   3  12    19588.47    20026.09    397.08 o 
   4   3  12      340.24      405.39     75.38 o 
   5   3  12     1370.53     1261.82     98.72 o 
   6   3  12       33.41      138.66     76.18 o 
   7   3  12    14216.07    14481.08    365.08 o 
   8   3  12      100.73      181.79    111.57 o 
   9   3  12       75.30      171.93    105.54 o 
  10   3  12      165.94      276.04    169.04 o 
  11   3  12     2495.67     2779.50    198.83 o 
  12   3  12        7.13      -99.53    171.06 o 
  13   3  12      230.12      193.01    192.37 o 
  14   3  12       29.91      128.28    241.06 o 
  15   3  12       72.16      -65.41    204.77 o 
  16   3  12        3.33      294.92    245.99 o 
   0   4  12     3966.02     3661.58    252.71 o 
   1   4  12    11107.07    11726.06    407.10 o 
   2   4  12      187.73      170.81    147.41 o 
   3   4  12     1298.76     1359.15    141.54 o 
   4   4  12     1923.45     2320.14    252.29 o 
   5   4  12    13061.20    13745.88    429.42 o 
   6   4  12      630.53      723.18    131.35 o 
   7   4  12      155.75      342.13    149.41 o 
   8   4  12      120.10      198.58    163.65 o 
   9   4  12     2925.65     3160.88    250.38 o 
  10   4  12      250.64      318.86    264.92 o 
  11   4  12      641.02      863.11    200.02 o 
  12   4  12       35.19      155.90    222.03 o 
  13   4  12        1.45      546.82    202.60 o 
  14   4  12       40.96      110.71    226.49 o 
  15   4  12      342.56      184.83    263.78 o 
   1   5  12        2.97       41.99    113.87 o 
   2   5  12      247.89      273.56    134.87 o 
   3   5  12       26.06      263.12    169.95 o 
   4   5  12        8.53       49.26    150.28 o 
   5   5  12       99.85      473.36    148.18 o 
   6   5  12      197.11      209.32    219.58 o 
   7   5  12        4.55      430.04    201.41 o 
   8   5  12       20.93      318.02    228.82 o 
   9   5  12      221.25     -101.14    229.20 o 
  10   5  12       82.08      559.18    309.96 o 
  11   5  12       11.55      -52.27    402.91 o 
  12   5  12       22.02      -26.77    256.61 o 
  13   5  12       80.51      395.65    424.11 o 
   0   6  12     1534.76     1824.85    323.57 o 
   1   6  12      968.57     1090.77    204.82 o 
   2   6  12       10.95      128.60    156.17 o 
   3   6  12       11.90      -51.84    178.39 o 
   4   6  12      871.51      600.66    225.17 o 
   5   6  12     1560.43     1969.23    315.03 o 
   6   6  12       26.75       86.44    211.54 o 
   7   6  12      278.03       -1.09    248.71 o 
   8   6  12      156.34      194.71    326.40 o 
   9   6  12      375.28      236.76    267.95 o 
  10   6  12        3.29      275.05    272.57 o 
  11   6  12      415.81     -214.98    384.26 o 
   1   7  12      170.36      194.32    224.74 o 
   2   7  12        9.33      -84.24    269.41 o 
   3   7  12      444.29      696.15    282.41 o 
   4   7  12       17.70     -164.94    374.31 o 
   5   7  12      124.55      387.70    342.24 o 
   6   7  12        1.55      139.68    390.92 o 
   7   7  12      327.66      159.32    514.22 o 
   1   1  13    10549.99    11464.29    226.77 o 
   2   1  13    20682.81    19760.59    395.45 o 
   3   1  13    21103.53    21800.85    402.09 o 
   4   1  13    11535.95    11831.65    244.78 o 
   5   1  13      594.66      743.88     79.91 o 
   6   1  13     6845.59     6688.15    182.70 o 
   7   1  13    10318.66    10796.12    274.12 o 
   8   1  13    12323.40    12570.98    323.17 o 
   9   1  13      166.58      231.15    107.99 o 
  10   1  13       40.45      168.45    130.87 o 
  11   1  13     1390.10     1483.94    167.35 o 
  12   1  13     3533.89     3802.40    226.74 o 
  13   1  13      297.33      339.15    187.62 o 
  14   1  13      738.10      691.80    205.93 o 
  15   1  13        1.92      307.89    282.24 o 
  16   1  13      211.74      334.02    243.10 o 
  17   1  13      157.76     -176.96    222.91 o 
   0   2  13    38754.63    39482.86   1060.06 o 
   1   2  13     7254.67     7268.76    232.41 o 
   2   2  13     5436.50     5478.20    151.11 o 
   3   2  13     1408.73     1569.28    107.80 o 
   4   2  13    18241.91    18719.85    409.04 o 
   5   2  13     6353.58     6478.87    174.77 o 
   6   2  13    16191.66    16379.62    364.81 o 
   7   2  13       13.46       24.75    109.72 o 
   8   2  13     1103.29     1224.36    149.51 o 
   9   2  13     1890.06     1833.36    160.34 o 
  10   2  13     8417.41     9613.53    417.09 o 
  11   2  13      340.75      393.29    161.52 o 
  12   2  13      351.31       53.45    143.67 o 
  13   2  13       72.03      320.20    175.46 o 
  14   2  13     1486.43     1695.61    246.02 o 
  15   2  13      305.73      460.19    217.64 o 
  16   2  13      687.24      294.22    168.76 o 
   1   3  13      112.06      138.24     81.97 o 
   2   3  13     1091.34     1117.83     84.44 o 
   3   3  13      706.18      745.59     89.04 o 
   4   3  13      312.30      234.45     84.05 o 
   5   3  13       16.28      -32.55     73.95 o 
   6   3  13      235.74      234.46     99.83 o 
   7   3  13     1384.29     1392.44    130.56 o 
   8   3  13     1219.30      956.76    179.89 o 
   9   3  13      113.45      140.98    115.94 o 
  10   3  13        6.12      -96.85    137.63 o 
  11   3  13     1029.41      669.54    180.19 o 
  12   3  13      931.74      848.56    219.81 o 
  13   3  13      109.05      519.18    207.57 o 
  14   3  13       26.49      337.55    227.16 o 
  15   3  13      258.20       19.00    198.81 o 
  16   3  13      135.23      106.38    206.50 o 
   0   4  13     4259.22     4307.80    319.72 o 
   1   4  13       14.22      -78.18    123.37 o 
   2   4  13     1265.77     1349.35    136.78 o 
   3   4  13      136.82      250.85    141.52 o 
   4   4  13     3433.57     3434.31    251.80 o 
   5   4  13        7.80       83.16    123.04 o 
   6   4  13     3955.25     3754.72    202.15 o 
   7   4  13      469.80      344.60    135.63 o 
   8   4  13      904.15     1062.30    165.97 o 
   9   4  13       58.54      194.32    187.33 o 
  10   4  13     1055.10     1125.11    196.32 o 
  11   4  13      266.79      167.68    173.48 o 
  12   4  13       30.89      -39.56    185.05 o 
  13   4  13       69.44       39.87    223.93 o 
  14   4  13       19.89      300.56    251.81 o 
   1   5  13        8.02      -50.79    153.96 o 
   2   5  13     3020.33     2887.20    249.04 o 
   3   5  13      658.26      922.94    178.20 o 
   4   5  13     1996.22     1567.33    194.74 o 
   5   5  13      183.76       96.51    161.83 o 
   6   5  13      437.48      673.03    280.24 o 
   7   5  13      524.33      538.08    227.23 o 
   8   5  13     1318.54     2052.35    309.16 o 
   9   5  13      158.99      200.79    287.60 o 
  10   5  13       26.78      264.39    262.24 o 
  11   5  13        2.75     -458.51    305.67 o 
  12   5  13      128.85      413.39    466.96 o 
  13   5  13       49.28      -93.98    237.75 o 
   0   6  13       51.82      140.48    284.88 o 
   1   6  13       44.66      319.92    170.68 o 
   2   6  13      479.28      356.00    189.07 o 
   3   6  13      223.04      310.81    183.24 o 
   4   6  13       84.80      625.64    199.10 o 
   5   6  13        2.75      324.32    312.55 o 
   6   6  13     1157.15      905.86    243.53 o 
   7   6  13      565.95      285.84    243.21 o 
   8   6  13       17.91      184.29    273.13 o 
   9   6  13       39.61     -129.20    263.73 o 
  10   6  13      133.06      300.51    276.24 o 
   1   7  13       26.51      384.21    368.47 o 
   2   7  13     1486.27     1506.99    486.54 o 
   3   7  13       29.08     -420.09    312.08 o 
   4   7  13      249.36      234.75    535.42 o 
   5   7  13       14.17       16.57    420.76 o 
   6   7  13      214.37      239.78    252.72 o 
   0   0  14    20194.90    20048.91    738.56 o 
   1   0  14    27969.32    27610.56    703.07 o 
   2   0  14     1080.89      955.24    102.00 o 
   3   0  14      686.44      769.23    114.37 o 
   4   0  14     3957.93     3508.85    170.63 o 
   5   0  14    23025.34    21368.64    587.90 o 
   6   0  14     6050.68     6441.13    203.92 o 
   7   0  14     8735.16     8782.90    353.82 o 
   8   0  14       18.06      -22.91    169.63 o 
   9   0  14     3570.73     3664.90    241.73 o 
  10   0  14     4102.26     4359.65    270.28 o 
  11   0  14    10359.19    11225.21    509.72 o 
  12   0  14      608.31      879.14    322.13 o 
  13   0  14        3.90       54.93    211.35 o 
  14   0  14      572.73      544.76    233.27 o 
  15   0  14     3101.59     2184.32    434.93 o 
  16   0  14      486.48      847.46    328.33 o 
  17   0  14      254.05     -103.29    133.10 o 
   1   1  14      702.54      659.17     73.67 o 
   2   1  14      153.73       70.10     77.67 o 
   3   1  14     2246.76     2160.73    102.85 o 
   4   1  14       18.44      -26.05     73.33 o 
   5   1  14       34.06      101.95     60.99 o 
   6   1  14        6.32      173.01     88.29 o 
   7   1  14     1698.36     1562.77    126.52 o 
   8   1  14      674.80      776.73    108.05 o 
   9   1  14     1174.60      881.91    119.41 o 
  10   1  14       12.73      133.52    132.17 o 
  11   1  14      191.74      -91.63    138.64 o 
  12   1  14      363.73      576.56    309.29 o 
  13   1  14      988.28     1255.83    195.07 o 
  14   1  14        4.17      162.82    200.38 o 
  15   1  14       76.22      121.93    186.62 o 
  16   1  14       26.34      288.46    173.96 o 
  17   1  14      163.96      -96.70    241.31 o 
   0   2  14    10894.46    11508.88    320.02 o 
   1   2  14      162.90      239.45     58.55 o 
   2   2  14      982.89      999.30     66.11 o 
   3   2  14      471.99      576.91     76.88 o 
   4   2  14     2537.20     2734.00    115.27 o 
   5   2  14     2074.97     1860.55    105.47 o 
   6   2  14     1572.94     1477.86     97.75 o 
   7   2  14     1190.01     1251.82    131.57 o 
   8   2  14       17.44      -30.08    119.61 o 
   9   2  14     2015.37     2009.92    162.68 o 
  10   2  14      329.32      553.11    172.44 o 
  11   2  14     1032.69      872.48    168.67 o 
  12   2  14       15.57      219.73    194.58 o 
  13   2  14      746.21      986.78    189.61 o 
  14   2  14      158.80      183.49    178.12 o 
  15   2  14      506.20      380.09    225.57 o 
  16   2  14       22.15      280.75    270.37 o 
   1   3  14     3654.71     3615.32    151.80 o 
   2   3  14     2103.53     1986.88    107.09 o 
   3   3  14    14483.24    14624.52    339.77 o 
   4   3  14     6160.90     5952.34    184.74 o 
   5   3  14      664.80      742.35    104.18 o 
   6   3  14     2573.70     3031.07    174.70 o 
   7   3  14    10051.21    11030.04    370.15 o 
   8   3  14     4618.68     5058.89    205.96 o 
   9   3  14     3714.28     3838.89    219.75 o 
  10   3  14      408.00      674.63    165.10 o 
  11   3  14     1792.37     2171.75    237.33 o 
  12   3  14      668.88      809.14    250.08 o 
  13   3  14     2013.80     2421.60    273.19 o 
  14   3  14       95.86      417.41    246.48 o 
  15   3  14        5.85      367.63    210.19 o 
  16   3  14       18.60      719.69    648.78 o 
   0   4  14       71.69      121.28    188.87 o 
   1   4  14      483.27      562.83    137.20 o 
   2   4  14      611.51      961.52    139.68 o 
   3   4  14       52.23      178.88    111.68 o 
   4   4  14       31.62      243.36    141.75 o 
   5   4  14      311.90      614.53    147.58 o 
   6   4  14     1339.23     1419.99    183.85 o 
   7   4  14       79.36      488.09    155.92 o 
   8   4  14       14.94       56.71    249.85 o 
   9   4  14       12.04      238.90    183.57 o 
  10   4  14      135.53      322.66    197.01 o 
  11   4  14      139.59      372.87    195.09 o 
  12   4  14      184.44      488.09    217.43 o 
  13   4  14       63.66      164.25    199.89 o 
  14   4  14       11.12      257.55    215.70 o 
   1   5  14      382.91      458.89    154.70 o 
   2   5  14      929.53     1323.00    252.16 o 
   3   5  14      586.86      771.56    181.89 o 
   4   5  14        1.56       27.30    228.25 o 
   5   5  14       72.00      176.23    206.29 o 
   6   5  14      288.80      330.48    212.13 o 
   7   5  14      307.16      586.43    237.59 o 
   8   5  14        4.13      106.54    218.85 o 
   9   5  14        2.38       50.80    247.86 o 
  10   5  14       28.91      240.36    402.71 o 
  11   5  14       62.86      -14.35    275.12 o 
  12   5  14        0.17     1405.94    460.03 o 
  13   5  14        7.76      122.76    308.67 o 
   0   6  14       47.00      277.83    352.42 o 
   1   6  14      781.82      781.94    313.42 o 
   2   6  14      167.94      251.36    207.37 o 
   3   6  14      204.17      253.77    180.72 o 
   4   6  14       70.47      176.56    197.89 o 
   5   6  14      774.20      691.81    283.51 o 
   6   6  14      578.72      760.53    265.76 o 
   7   6  14        4.03       45.07    258.37 o 
   8   6  14       26.84      236.90    335.89 o 
   9   6  14      228.22      144.91    245.71 o 
  10   6  14      279.41      193.93    277.58 o 
   1   7  14      138.12       74.05    251.70 o 
   2   7  14      348.36       75.66    250.19 o 
   3   7  14      652.02      780.20    413.69 o 
   4   7  14      636.07     1012.93    293.73 o 
   5   7  14       34.06     -334.51    392.74 o 
   6   7  14      449.11      248.35    387.62 o 
   1   1  15      127.91      261.86     74.61 o 
   2   1  15    61654.16    65042.92   1212.50 o 
   3   1  15      499.84      478.00     83.64 o 
   4   1  15     5850.39     5801.03    185.92 o 
   5   1  15      162.72      291.39     71.22 o 
   6   1  15    13830.45    14077.23    342.91 o 
   7   1  15     1423.66     1378.10    102.60 o 
   8   1  15     6903.00     7544.12    227.51 o 
   9   1  15      277.08      766.16    138.40 o 
  10   1  15      362.20      330.68    133.12 o 
  11   1  15      387.89      579.72    175.19 o 
  12   1  15     2157.36     2599.64    208.81 o 
  13   1  15      178.10      134.65    176.75 o 
  14   1  15      303.63      222.06    214.57 o 
  15   1  15        3.18      432.40    249.68 o 
  16   1  15       85.11       33.17    197.86 o 
  17   1  15       45.88      -73.33    138.96 o 
   0   2  15    38795.00    39719.40   1009.16 o 
   1   2  15     5730.81     5538.44    148.44 o 
   2   2  15      876.80      954.67     99.39 o 
   3   2  15       76.11       98.90     66.77 o 
   4   2  15    18672.16    18961.76    464.91 o 
   5   2  15     6560.12     6277.71    230.80 o 
   6   2  15     5475.12     4943.84    236.91 o 
   7   2  15     1198.77     1340.25    144.65 o 
   8   2  15     1011.08      888.27    136.62 o 
   9   2  15     1507.97     1676.20    199.71 o 
  10   2  15     4522.48     5165.42    268.02 o 
  11   2  15     1396.26     1528.83    207.21 o 
  12   2  15      505.83      867.84    185.55 o 
  13   2  15        8.59      282.86    186.43 o 
  14   2  15     1450.83     1637.76    274.91 o 
  15   2  15      411.01      835.41    225.00 o 
  16   2  15      602.61      241.92    212.48 o 
   1   3  15      226.01      467.19    106.41 o 
   2   3  15        4.83       -5.85     77.74 o 
   3   3  15      368.59      370.52     91.84 o 
   4   3  15     1332.07     1422.86    108.60 o 
   5   3  15        0.27      100.14     97.63 o 
   6   3  15       80.46      217.47    118.36 o 
   7   3  15      154.19       22.99    129.66 o 
   8   3  15     1668.35     1629.72    168.78 o 
   9   3  15      160.48       81.72    146.08 o 
  10   3  15       72.44       91.72    171.68 o 
  11   3  15       13.34       84.58    283.68 o 
  12   3  15     1110.88     1169.12    381.19 o 
  13   3  15       54.72     -287.80    229.11 o 
  14   3  15        8.91       75.51    226.49 o 
  15   3  15        3.95      210.80    199.15 o 
   0   4  15     1195.27     1488.49    237.28 o 
   1   4  15     4925.70     5091.56    232.16 o 
   2   4  15       94.03      178.64    134.78 o 
   3   4  15      464.58      871.78    192.15 o 
   4   4  15      138.47      265.26    138.05 o 
   5   4  15     7564.39     7112.83    347.28 o 
   6   4  15      126.44        4.47    139.20 o 
   7   4  15      128.66      188.48    157.68 o 
   8   4  15      246.11      487.72    188.75 o 
   9   4  15     2624.03     2376.76    247.94 o 
  10   4  15       22.26      252.25    244.01 o 
  11   4  15      468.34      311.66    219.82 o 
  12   4  15      130.57     -117.31    265.56 o 
  13   4  15       77.68      110.09   1082.38 o 
  14   4  15        5.87       72.67    241.42 o 
   1   5  15      440.60      379.16    149.99 o 
   2   5  15     4260.89     4747.91    306.91 o 
   3   5  15      225.74      460.92    167.12 o 
   4   5  15      123.49      392.75    202.88 o 
   5   5  15      934.71      810.76    203.15 o 
   6   5  15      233.47      325.66    166.13 o 
   7   5  15     1026.06      353.79    318.77 o 
   8   5  15      589.21      697.88    249.45 o 
   9   5  15      526.07      444.08    272.92 o 
  10   5  15      153.27      576.91    276.29 o 
  11   5  15      369.59      108.29    333.69 o 
  12   5  15      251.14     -157.39    380.50 o 
   0   6  15       83.38      613.44    287.49 o 
   1   6  15     1482.48     1471.15    222.28 o 
   2   6  15      314.37      226.44    190.80 o 
   3   6  15        7.56       21.74    191.36 o 
   4   6  15       12.21      350.64    201.26 o 
   5   6  15     2433.96     2464.17    340.96 o 
   6   6  15      868.29      450.72    255.21 o 
   7   6  15      310.76       82.66    272.91 o 
   8   6  15      222.58      527.27    325.21 o 
   9   6  15      563.19      345.41    386.81 o 
  10   6  15      278.54      446.17    272.24 o 
   1   7  15      371.11      124.22    256.28 o 
   2   7  15        9.84     -138.81    254.84 o 
   3   7  15      602.01      603.14    320.37 o 
   4   7  15      232.43      302.97    314.58 o 
   5   7  15        0.11     -285.82    331.40 o 
   6   7  15       54.60     -648.94    485.56 o 
   0   0  16    21542.57    21991.94    884.83 o 
   1   0  16     2635.46     2896.79    155.04 o 
   2   0  16     2571.16     2674.02    153.33 o 
   3   0  16      666.16      834.08    118.77 o 
   4   0  16    15172.60    15338.85    502.33 o 
   5   0  16     4095.72     3376.47    174.53 o 
   6   0  16     6582.52     6520.82    249.81 o 
   7   0  16      566.44      689.10    108.24 o 
   8   0  16     2411.00     2146.84    220.77 o 
   9   0  16      892.96      848.52    208.81 o 
  10   0  16     3168.16     2850.24    420.41 o 
  11   0  16     3012.55     2891.55    328.41 o 
  12   0  16       13.00     -153.38    259.03 o 
  13   0  16       16.56      -38.76    228.11 o 
  14   0  16      674.62      682.51    339.32 o 
  15   0  16     1663.51      950.38    314.44 o 
  16   0  16      152.47      186.33    275.31 o 
   1   1  16      979.61      758.16     80.55 o 
   2   1  16      379.08      540.44     82.12 o 
   3   1  16     8840.71     8830.51    212.92 o 
   4   1  16     2943.90     3046.90    123.38 o 
   5   1  16      632.28      591.36     93.02 o 
   6   1  16      603.37      395.80     97.38 o 
   7   1  16     2884.48     2802.44    147.70 o 
   8   1  16     2058.94     1932.57    140.11 o 
   9   1  16     1190.41     1262.56    152.66 o 
  10   1  16        3.35      219.30    154.90 o 
  11   1  16        6.57      248.72    158.58 o 
  12   1  16      635.91      437.71    160.08 o 
  13   1  16      671.76      792.22    227.29 o 
  14   1  16       71.47     -158.80    178.90 o 
  15   1  16      210.98      419.38    237.33 o 
  16   1  16       81.96      212.31    166.28 o 
   0   2  16     4617.49     4871.63    176.75 o 
   1   2  16     7474.44     7357.41    175.74 o 
   2   2  16       19.34      100.14     66.91 o 
   3   2  16     2298.71     2388.84    106.07 o 
   4   2  16     1349.94     1331.85    106.98 o 
   5   2  16     3241.13     3186.27    199.62 o 
   6   2  16       30.28      136.85    100.11 o 
   7   2  16      375.68      455.20    127.81 o 
   8   2  16        1.90      356.22    144.04 o 
   9   2  16     1120.34     1286.65    177.33 o 
  10   2  16      116.32        9.67    152.23 o 
  11   2  16     1089.07     1353.14    286.21 o 
  12   2  16      117.89      335.40    190.34 o 
  13   2  16      399.96      559.23    243.65 o 
  14   2  16        5.53       14.11    190.84 o 
  15   2  16      237.52      371.91    216.73 o 
  16   2  16       86.34      164.06    146.83 o 
   1   3  16     2497.76     2482.06    142.50 o 
   2   3  16    12271.52    11875.45    305.96 o 
   3   3  16     1883.22     1442.24    126.66 o 
   4   3  16      273.50      476.03    118.83 o 
   5   3  16        8.99      152.36     98.00 o 
   6   3  16     3302.04     3100.04    187.20 o 
   7   3  16      582.42      566.06    163.98 o 
   8   3  16     1100.02     1422.31    245.59 o 
   9   3  16     1221.89     1671.66    191.80 o 
  10   3  16      151.28       86.40    177.37 o 
  11   3  16      344.48      205.26    210.63 o 
  12   3  16      815.00      868.69    210.28 o 
  13   3  16      680.64      741.50    250.50 o 
  14   3  16       30.97       24.39    202.90 o 
  15   3  16       80.83      -56.81    222.47 o 
   0   4  16    17771.13    19948.46   1407.42 o 
   1   4  16     7503.41     8376.91    429.77 o 
   2   4  16      583.58      586.95    192.62 o 
   3   4  16     5661.50     5263.04    240.17 o 
   4   4  16     8815.21     8816.47    455.46 o 
   5   4  16     2796.63     2807.22    334.32 o 
   6   4  16     2650.36     2394.55    239.54 o 
   7   4  16      401.39      284.94    185.28 o 
   8   4  16      563.77      116.47    171.48 o 
   9   4  16      289.17      201.65    198.81 o 
  10   4  16     1868.46     1836.08    279.27 o 
  11   4  16      163.34      211.63    248.76 o 
  12   4  16      138.87       76.43    294.28 o 
  13   4  16        2.38      306.15    303.42 o 
  14   4  16      304.53      251.41    304.58 o 
   1   5  16       20.57      233.01    161.88 o 
   2   5  16        5.92       19.46    174.57 o 
   3   5  16      111.31      415.65    268.83 o 
   4   5  16       49.36      460.95    190.29 o 
   5   5  16        2.39      215.07    205.59 o 
   6   5  16        4.11      139.96    205.56 o 
   7   5  16      162.98      315.27    219.25 o 
   8   5  16       49.73      149.60    249.90 o 
   9   5  16       36.49      245.49    275.99 o 
  10   5  16        2.88       13.30    280.05 o 
  11   5  16       35.54     -120.18    353.23 o 
  12   5  16        6.21      683.02    389.43 o 
   0   6  16     2304.78     2569.72    400.63 o 
   1   6  16     2496.81     3006.87    480.17 o 
   2   6  16      170.28      308.27    205.56 o 
   3   6  16     1593.66     1638.43    223.98 o 
   4   6  16     1074.02     1009.54    241.96 o 
   5   6  16     1017.87      871.50    296.34 o 
   6   6  16      898.41     1359.80    249.61 o 
   7   6  16      121.49      432.20    298.29 o 
   8   6  16       29.42     -246.37    296.77 o 
   9   6  16      122.71      -96.35    350.32 o 
  10   6  16      691.11      157.82    337.25 o 
   1   7  16        2.51     -410.32    319.26 o 
   2   7  16      626.27      286.27    333.26 o 
   3   7  16       30.69      220.44    358.42 o 
   4   7  16        8.42     -302.53    306.84 o 
   5   7  16       36.41       69.79    318.18 o 
   1   1  17     5443.14     5906.63    163.11 o 
   2   1  17     2268.87     1996.22    103.32 o 
   3   1  17     6037.50     5553.04    165.55 o 
   4   1  17      757.71      756.77     91.79 o 
   5   1  17      440.24      401.67     80.02 o 
   6   1  17      346.41      328.57    101.40 o 
   7   1  17     2444.28     2364.86    162.32 o 
   8   1  17      790.83      981.21    123.18 o 
   9   1  17      494.03      363.24    158.19 o 
  10   1  17        7.01       66.10    148.04 o 
  11   1  17      381.61      350.70    170.64 o 
  12   1  17      124.60      458.81    174.62 o 
  13   1  17      707.02      398.14    219.45 o 
  14   1  17       41.26      144.28    192.83 o 
  15   1  17        6.98       82.59    256.80 o 
  16   1  17       20.11      114.67    218.49 o 
   0   2  17     7973.89     7689.27    251.18 o 
   1   2  17     4240.87     3759.90    149.80 o 
   2   2  17       85.05       63.19     62.70 o 
   3   2  17      738.34      596.14     94.68 o 
   4   2  17     3908.50     3955.56    142.35 o 
   5   2  17     3441.20     3285.21    155.09 o 
   6   2  17      963.30     1030.38    122.31 o 
   7   2  17      674.27      551.57    132.80 o 
   8   2  17      100.02      266.23    138.62 o 
   9   2  17      320.47      499.38    160.50 o 
  10   2  17     1387.56     2029.03    228.72 o 
  11   2  17     1560.84     1738.19    225.63 o 
  12   2  17      287.69      602.46    220.31 o 
  13   2  17      125.46      137.57    220.37 o 
  14   2  17      675.32      783.28    234.39 o 
  15   2  17      403.19      548.49    217.51 o 
  16   2  17      257.91      118.62    197.95 o 
   1   3  17       15.40      167.95    107.51 o 
   2   3  17      269.73      311.07     93.36 o 
   3   3  17        7.38      -19.10     96.81 o 
   4   3  17      711.37      742.97    127.18 o 
   5   3  17        8.63      166.41    124.66 o 
   6   3  17      593.82      686.58    138.71 o 
   7   3  17       53.37       33.07    164.37 o 
   8   3  17      724.53      668.15    223.21 o 
   9   3  17      138.89      446.81    182.53 o 
  10   3  17      473.37      641.68    183.75 o 
  11   3  17      209.69      435.37    193.45 o 
  12   3  17      236.21     1098.82    265.40 o 
  13   3  17       68.19      303.27    240.03 o 
  14   3  17       79.29      142.45    245.02 o 
  15   3  17       96.92      517.74    303.94 o 
   0   4  17      134.74      176.68    381.04 o 
   1   4  17     3084.44     3183.68    209.92 o 
   2   4  17      360.83      415.79    138.49 o 
   3   4  17     1717.95     1871.37    157.81 o 
   4   4  17       15.17      268.86    191.69 o 
   5   4  17     1448.77     1378.36    218.77 o 
   6   4  17     1662.93     1871.40    234.34 o 
   7   4  17       31.84      462.93    187.57 o 
   8   4  17      294.80       11.54    191.01 o 
   9   4  17      896.96     1535.89    349.68 o 
  10   4  17     1171.39      858.33    251.25 o 
  11   4  17      817.89      597.18    219.62 o 
  12   4  17      415.01      628.46    258.65 o 
  13   4  17      445.67      700.51    372.26 o 
  14   4  17      198.72      261.83    281.61 o 
   1   5  17    10651.76    11270.79    427.06 o 
   2   5  17      151.57      148.64    170.93 o 
   3   5  17    11395.75    11981.55    525.75 o 
   4   5  17     1167.94     1347.57    214.67 o 
   5   5  17      783.33      615.59    208.11 o 
   6   5  17        8.50        5.66    223.83 o 
   7   5  17     4230.44     4945.88    384.04 o 
   8   5  17     1714.11     1557.29    402.49 o 
   9   5  17     1435.59     1653.94    321.59 o 
  10   5  17       14.53      363.60    479.09 o 
  11   5  17      801.54      722.50    324.59 o 
  12   5  17      683.54     -925.17    616.78 o 
   0   6  17      484.35      243.73    321.75 o 
   1   6  17      100.25      694.12    205.03 o 
   2   6  17       16.56      149.55    195.62 o 
   3   6  17      165.15      525.12    216.62 o 
   4   6  17      421.71      344.53    217.90 o 
   5   6  17       32.62      -18.72    285.56 o 
   6   6  17       78.53      678.80    301.55 o 
   7   6  17       50.70     -297.92    295.30 o 
   8   6  17      333.05      146.40    250.84 o 
   9   6  17        4.89      523.91    302.70 o 
  10   6  17       42.36     -654.50    584.62 o 
   1   7  17        2.64      264.24    358.05 o 
   2   7  17      627.71      415.24    284.05 o 
   3   7  17       53.11     -529.65    950.19 o 
   4   7  17       34.94     -370.22    281.23 o 
   5   7  17       12.09      276.16    302.86 o 
   0   0  18    21397.39    22515.12    947.42 o 
   1   0  18      182.40      395.99    118.25 o 
   2   0  18      310.00      214.08    122.73 o 
   3   0  18     1166.97     1265.72    144.85 o 
   4   0  18    11492.21    11616.22    398.27 o 
   5   0  18      379.29      633.01    157.49 o 
   6   0  18     2601.64     2004.35    197.74 o 
   7   0  18     4490.84     4377.59    220.24 o 
   8   0  18      693.41      902.09    188.70 o 
   9   0  18       35.69       54.92    165.90 o 
  10   0  18     2513.42     2572.81    246.80 o 
  11   0  18     2451.49     2176.58    299.38 o 
  12   0  18      186.47      265.56    319.22 o 
  13   0  18       18.60      -91.57    391.12 o 
  14   0  18      714.28     2552.94   3141.08 o 
  15   0  18      531.86      328.23    324.42 o 
  16   0  18      153.70       91.97    219.47 o 
   1   1  18      357.37      578.07     83.08 o 
   2   1  18    16978.38    17072.63    370.94 o 
   3   1  18      132.58       51.42     85.50 o 
   4   1  18     1180.13     1168.45    102.90 o 
   5   1  18       29.88      -78.86     80.45 o 
   6   1  18     3485.46     3438.27    150.36 o 
   7   1  18      401.71      272.21    118.71 o 
   8   1  18     1964.06     1881.29    143.25 o 
   9   1  18      314.39      229.09    157.66 o 
  10   1  18        0.10     -101.40    232.06 o 
  11   1  18      399.45      285.75    166.86 o 
  12   1  18     1382.27     1606.52    220.75 o 
  13   1  18       50.71      343.53    212.60 o 
  14   1  18      226.98      485.28    281.57 o 
  15   1  18       42.78       53.86    197.94 o 
  16   1  18      507.67      -22.26    282.45 o 
   0   2  18     3969.68     4077.00    193.99 o 
   1   2  18      282.94      401.94     73.01 o 
   2   2  18      101.57      267.98     89.66 o 
   3   2  18      322.71      337.10     92.40 o 
   4   2  18     1859.95     1556.33    118.54 o 
   5   2  18      260.94      219.89    106.25 o 
   6   2  18      902.12     1243.92    140.67 o 
   7   2  18      132.57      303.48    151.94 o 
   8   2  18      199.95      286.50    138.82 o 
   9   2  18      330.60      676.67    179.40 o 
  10   2  18      986.72      869.60    183.48 o 
  11   2  18      126.20       82.59    195.80 o 
  12   2  18        2.81      397.04    226.71 o 
  13   2  18      170.97      318.28    213.29 o 
  14   2  18      163.65      215.91    225.73 o 
  15   2  18        1.07      248.81    261.98 o 
  16   2  18      112.00      -34.47    216.66 o 
   1   3  18      895.06      839.45    123.59 o 
   2   3  18     5004.08     4806.12    191.10 o 
   3   3  18     9203.31     8481.82    270.48 o 
   4   3  18     4507.18     4096.10    239.76 o 
   5   3  18      550.56      420.61    163.47 o 
   6   3  18       52.21      279.23    154.13 o 
   7   3  18     8396.93     8932.04    405.36 o 
   8   3  18     8225.96     8291.14    369.66 o 
   9   3  18      900.27     1344.40    192.34 o 
  10   3  18     1452.83     1341.19    224.53 o 
  11   3  18     1600.13     1673.38    246.01 o 
  12   3  18     3803.38     4312.81    316.18 o 
  13   3  18      352.83      685.16    282.75 o 
  14   3  18     1228.81     1304.34    358.12 o 
  15   3  18       48.39      322.03    296.48 o 
   0   4  18     1160.30     1255.65    258.92 o 
   1   4  18      337.37      343.90    148.26 o 
   2   4  18      192.59      376.73    153.61 o 
   3   4  18       51.11      268.48    181.98 o 
   4   4  18      373.26      313.01    172.05 o 
   5   4  18      932.62     1132.57    201.77 o 
   6   4  18     1462.01     1706.63    215.83 o 
   7   4  18       72.09      427.37    206.50 o 
   8   4  18       20.44      199.79    313.68 o 
   9   4  18      478.54      729.69    272.53 o 
  10   4  18     1677.41     2025.23    306.92 o 
  11   4  18       17.99      293.02    302.64 o 
  12   4  18       68.99      234.57    245.14 o 
  13   4  18       28.57      317.82    320.34 o 
  14   4  18      509.87      127.69    397.08 o 
   1   5  18      114.64      283.24    161.29 o 
   2   5  18      254.29      188.37    188.39 o 
   3   5  18      285.23      178.89    192.17 o 
   4   5  18       60.57      166.87    176.80 o 
   5   5  18       11.67      267.07    225.60 o 
   6   5  18      182.26      685.56    253.31 o 
   7   5  18      240.81      682.91    276.66 o 
   8   5  18      149.40      328.32    271.22 o 
   9   5  18        5.91      578.82    312.09 o 
  10   5  18       50.55     -260.79    318.20 o 
  11   5  18       43.80      481.07    234.73 o 
  12   5  18      119.60      -20.07    389.44 o 
   0   6  18     2856.63     3309.81    406.18 o 
   1   6  18      106.01      262.24    215.18 o 
   2   6  18      103.66      149.15    222.56 o 
   3   6  18        3.34      -65.52    196.40 o 
   4   6  18     1470.31     1279.10    275.88 o 
   5   6  18      168.21      740.53    301.95 o 
   6   6  18      662.51      857.28    290.10 o 
   7   6  18        8.71      325.74    235.27 o 
   8   6  18      146.59      378.89    375.95 o 
   9   6  18       21.18      -20.88    380.87 o 
   1   7  18        5.63       38.27    364.69 o 
   2   7  18      728.21      466.24    630.84 o 
   3   7  18      302.89      387.25    492.38 o 
   4   7  18      358.83      749.34    381.86 o 
   5   7  18      212.49     -438.33    726.00 o 
   1   1  19     4892.04     4719.11    146.77 o 
   2   1  19       57.85       24.63     84.42 o 
   3   1  19    14357.92    13415.18    334.18 o 
   4   1  19      926.01     1054.38    105.89 o 
   5   1  19      708.98      640.51    102.86 o 
   6   1  19      131.20      202.71    104.08 o 
   7   1  19     7523.48     6834.40    315.75 o 
   8   1  19      645.44      497.11    130.15 o 
   9   1  19     5484.24     5648.75    243.62 o 
  10   1  19       26.91      394.64    173.10 o 
  11   1  19     1070.24     1206.62    235.12 o 
  12   1  19        4.09      -16.91    163.38 o 
  13   1  19     3163.79     3890.06    442.16 o 
  14   1  19       10.09     -136.03    194.73 o 
  15   1  19        0.37      240.98    210.92 o 
  16   1  19      130.51       47.65    161.57 o 
   0   2  19      731.64      834.61    149.19 o 
   1   2  19     9839.58     9250.81    274.62 o 
   2   2  19       10.50      -16.18     89.69 o 
   3   2  19     1509.18     1604.77    112.22 o 
   4   2  19      656.96      729.39    111.70 o 
   5   2  19    12408.97    12558.04    352.67 o 
   6   2  19      128.45      197.98    131.26 o 
   7   2  19      737.61      863.17    155.57 o 
   8   2  19      595.66      944.40    168.62 o 
   9   2  19     5857.34     6506.04    315.59 o 
  10   2  19      337.02      394.31    210.82 o 
  11   2  19     2010.56     2161.77    228.75 o 
  12   2  19      283.22      621.66    221.84 o 
  13   2  19     1035.50     1619.91    246.49 o 
  14   2  19      412.58      346.45    223.52 o 
  15   2  19      712.39      815.40    235.31 o 
  16   2  19       36.27     -323.62    343.15 o 
   1   3  19        8.79      115.88    124.40 o 
   2   3  19       86.89      139.73    136.63 o 
   3   3  19        6.31       64.96    114.17 o 
   4   3  19      213.14      143.60    116.78 o 
   5   3  19      220.72      418.63    122.35 o 
   6   3  19      138.06      441.99    149.40 o 
   7   3  19      168.57      246.13    161.97 o 
   8   3  19      441.12      592.63    230.36 o 
   9   3  19      518.39      499.01    238.11 o 
  10   3  19       21.13      -70.81    208.64 o 
  11   3  19      311.45      480.68    236.00 o 
  12   3  19       80.43      258.21    235.45 o 
  13   3  19      105.56       94.88    255.44 o 
  14   3  19        0.18      416.90    286.42 o 
  15   3  19      248.49      361.51    358.11 o 
   0   4  19     2170.07     2244.25    252.64 o 
   1   4  19     3530.81     3917.85    280.85 o 
   2   4  19       94.68      106.06    157.04 o 
   3   4  19       54.64       85.92    146.39 o 
   4   4  19     2258.12     2199.74    211.49 o 
   5   4  19     6202.99     6153.01    540.24 o 
   6   4  19      151.86       89.98    227.14 o 
   7   4  19      712.45      679.76    200.75 o 
   8   4  19     1009.00      797.12    304.55 o 
   9   4  19     2403.01     2695.00    315.84 o 
  10   4  19       18.81       45.21    295.63 o 
  11   4  19      863.52     1262.13    417.13 o 
  12   4  19        8.76      573.72    257.93 o 
  13   4  19      181.69      747.12    343.08 o 
   1   5  19     1690.11     1770.63    257.19 o 
   2   5  19      308.12      710.12    372.90 o 
   3   5  19     4012.20     4088.52    354.15 o 
   4   5  19     1224.92     1458.66    231.58 o 
   5   5  19      177.74      376.20    283.21 o 
   6   5  19      238.59      668.12    387.69 o 
   7   5  19     2777.56     2431.78    316.13 o 
   8   5  19      668.24      348.65    322.38 o 
   9   5  19       16.73      -13.71    301.36 o 
  10   5  19        5.10      343.87    327.15 o 
  11   5  19      548.93      486.65    411.36 o 
  12   5  19       40.56     -209.78    331.97 o 
   0   6  19       65.18       57.30    268.72 o 
   1   6  19      393.90      600.52    235.24 o 
   2   6  19        2.25       17.48    238.84 o 
   3   6  19       48.19      160.09    288.11 o 
   4   6  19      226.14      632.86    296.43 o 
   5   6  19     1443.19     1041.23    324.74 o 
   6   6  19        7.65     -156.38    325.81 o 
   7   6  19      279.23      629.16    418.76 o 
   8   6  19      316.64      647.42    344.45 o 
   9   6  19      765.50      429.69    378.79 o 
   1   7  19      139.66      151.03    295.58 o 
   2   7  19       50.53      -48.17    265.57 o 
   3   7  19      105.70      790.56    462.27 o 
   4   7  19       75.54      337.67    296.75 o 
   0   0  20    26561.91    26866.53   1065.99 o 
   1   0  20      207.11      289.40    124.90 o 
   2   0  20     3988.97     3600.90    216.68 o 
   3   0  20      250.63      502.60    136.68 o 
   4   0  20    14075.97    14063.89    508.40 o 
   5   0  20      463.59      594.56    171.20 o 
   6   0  20    20721.69    20755.71    701.44 o 
   7   0  20      778.66     1024.21    235.39 o 
   8   0  20     2264.42     2347.67    236.86 o 
   9   0  20      171.49      116.79    211.83 o 
  10   0  20    13025.07    14302.86    646.29 o 
  11   0  20      234.90      592.34    219.54 o 
  12   0  20        8.63       77.43    216.41 o 
  13   0  20        2.83        7.75    241.99 o 
  14   0  20     1501.35      740.35    335.65 o 
  15   0  20        9.68      -85.15    485.49 o 
  16   0  20      486.77      127.27    175.90 o 
   1   1  20      441.92      610.80     87.00 o 
   2   1  20    13079.70    12967.05    317.12 o 
   3   1  20        0.40      113.90     95.24 o 
   4   1  20     1287.12     1487.38    125.51 o 
   5   1  20      217.15      406.72    105.14 o 
   6   1  20     2989.37     3066.55    192.67 o 
   7   1  20        0.62      224.79    121.48 o 
   8   1  20     2454.68     2827.60    193.36 o 
   9   1  20       25.87      -44.68    159.65 o 
  10   1  20      474.95      237.43    170.74 o 
  11   1  20      216.90      328.24    169.03 o 
  12   1  20      523.82      587.22    234.77 o 
  13   1  20      185.02      500.59    222.83 o 
  14   1  20       98.25     -172.15    224.67 o 
  15   1  20      212.42      -36.82    180.53 o 
  16   1  20        7.33       36.81    131.67 o 
   0   2  20     5736.69     5272.07    262.30 o 
   1   2  20      150.98      228.32     91.62 o 
   2   2  20      547.00      799.37    101.61 o 
   3   2  20       59.84      263.91     91.16 o 
   4   2  20     4151.44     3930.46    166.80 o 
   5   2  20      111.96      -85.56    110.86 o 
   6   2  20     1022.10     1037.04    179.06 o 
   7   2  20      713.15      499.26    172.74 o 
   8   2  20      525.86      477.16    154.77 o 
   9   2  20        4.44      370.15    181.54 o 
  10   2  20      130.16      441.15    199.98 o 
  11   2  20      759.13     1090.75    232.49 o 
  12   2  20      217.48      271.55    249.45 o 
  13   2  20       77.68     -114.36    223.60 o 
  14   2  20        4.40      279.00    220.05 o 
  15   2  20      345.50       57.74    183.16 o 
   1   3  20        2.17      269.69    125.19 o 
   2   3  20    12448.13    12362.53    397.72 o 
   3   3  20        2.44       72.06     99.61 o 
   4   3  20     4054.88     4009.15    215.62 o 
   5   3  20       21.88      109.47    142.01 o 
   6   3  20     4686.52     4799.10    248.27 o 
   7   3  20        2.34       26.45    165.00 o 
   8   3  20     3422.19     3765.80    280.44 o 
   9   3  20        5.38      339.80    209.33 o 
  10   3  20       54.72      148.78    207.34 o 
  11   3  20        9.17      180.96    195.44 o 
  12   3  20      794.04     1175.61    247.60 o 
  13   3  20       45.49      159.81    239.27 o 
  14   3  20      454.84      721.00    268.53 o 
  15   3  20       23.18      405.90    430.22 o 
   0   4  20      117.20      596.51    332.95 o 
   1   4  20       98.05      237.13    176.94 o 
   2   4  20      438.09      395.95    178.21 o 
   3   4  20       10.83        9.23    156.02 o 
   4   4  20      115.69       58.25    181.31 o 
   5   4  20       30.66      303.77    226.08 o 
   6   4  20     1346.34     1347.33    245.85 o 
   7   4  20        7.67      226.86    191.91 o 
   8   4  20        7.73      234.47    248.88 o 
   9   4  20       32.10      583.80    252.97 o 
  10   4  20      301.98      516.58    274.87 o 
  11   4  20       58.51      -55.04    297.45 o 
  12   4  20      116.34      -72.61    278.83 o 
  13   4  20      101.61      157.71    370.02 o 
   1   5  20       35.51      191.67    165.34 o 
   2   5  20      148.48     1005.89    327.00 o 
   3   5  20      201.12       93.31    200.66 o 
   4   5  20      137.90       40.91    215.78 o 
   5   5  20       13.20      117.59    212.51 o 
   6   5  20       41.25      302.73    271.08 o 
   7   5  20      160.19       85.43    230.94 o 
   8   5  20      480.99      709.70    311.75 o 
   9   5  20       50.87      -44.01    370.79 o 
  10   5  20        0.52      188.03    351.22 o 
  11   5  20       16.85     -347.93    231.95 o 
   0   6  20     2055.86     1653.39    408.52 o 
   1   6  20       81.93      -20.19    238.90 o 
   2   6  20      380.63      359.09    231.16 o 
   3   6  20        3.98      150.71    251.88 o 
   4   6  20     1306.49     1377.02    402.03 o 
   5   6  20      103.39      183.03    322.87 o 
   6   6  20     1506.65     1522.58    364.05 o 
   7   6  20        4.90      180.26    300.04 o 
   8   6  20      199.37      -61.28    369.96 o 
   9   6  20        3.09      175.52    452.34 o 
   1   7  20       29.34      394.95    324.99 o 
   2   7  20     1077.61     1273.51    522.53 o 
   3   7  20        2.08      484.75    632.92 o 
   1   1  21     5858.70     5643.52    166.79 o 
   2   1  21       36.91       95.93     90.97 o 
   3   1  21    16784.45    16659.26    416.86 o 
   4   1  21        2.08       39.61     97.28 o 
   5   1  21       97.98      266.52    112.97 o 
   6   1  21       71.02      264.58    132.15 o 
   7   1  21     9692.19     9749.50    323.51 o 
   8   1  21        0.49       12.23    151.24 o 
   9   1  21     3031.56     2917.58    205.80 o 
  10   1  21        6.11      186.12    167.33 o 
  11   1  21     1081.13     1136.90    203.72 o 
  12   1  21       24.73      357.39    215.08 o 
  13   1  21     3093.40     2824.91    302.41 o 
  14   1  21        7.60     -159.73    173.07 o 
  15   1  21        8.34      226.38    193.42 o 
  16   1  21      141.46     -123.54    180.74 o 
   0   2  21       20.15      161.44    163.54 o 
   1   2  21     8091.85     7649.65    236.11 o 
   2   2  21       42.65       50.24     95.78 o 
   3   2  21      680.29      764.92    119.41 o 
   4   2  21      129.79      208.10    109.57 o 
   5   2  21    11122.98    11371.99    331.37 o 
   6   2  21       19.69      118.79    131.95 o 
   7   2  21      395.51      614.08    159.38 o 
   8   2  21      544.03      623.09    173.18 o 
   9   2  21     3299.98     3373.68    243.74 o 
  10   2  21       15.57      339.71    200.89 o 
  11   2  21      755.48      790.57    239.56 o 
  12   2  21     1154.58     1436.29    253.81 o 
  13   2  21        3.18      414.42    241.44 o 
  14   2  21        3.76      114.90    225.38 o 
  15   2  21      310.68      393.46    289.38 o 
   1   3  21       86.71     -120.36    150.86 o 
   2   3  21      281.74      298.37    134.39 o 
   3   3  21      138.86      236.30    124.27 o 
   4   3  21      284.19      321.69    140.41 o 
   5   3  21        3.36      162.68    141.21 o 
   6   3  21        2.12      290.86    160.40 o 
   7   3  21       92.53       45.42    169.12 o 
   8   3  21      640.36      827.84    192.56 o 
   9   3  21        2.13      155.20    209.62 o 
  10   3  21        0.70       43.06    214.04 o 
  11   3  21       19.16      443.61    240.44 o 
  12   3  21      190.02      288.41    227.82 o 
  13   3  21        2.83       69.94    246.60 o 
  14   3  21        4.13     -120.05    308.61 o 
   0   4  21     1020.23      434.09    279.41 o 
   1   4  21     2415.38     2620.63    297.06 o 
   2   4  21       13.70       93.55    158.97 o 
   3   4  21      322.83      704.28    162.01 o 
   4   4  21      348.17      570.06    177.75 o 
   5   4  21     3306.09     2837.35    276.69 o 
   6   4  21        9.87      207.89    193.89 o 
   7   4  21       54.68      499.29    243.09 o 
   8   4  21       15.70      361.97    264.22 o 
   9   4  21     1000.23      820.42    269.42 o 
  10   4  21        3.87        3.41    274.61 o 
  11   4  21      513.87      747.53    307.80 o 
  12   4  21       18.99     -116.81    316.86 o 
  13   4  21       14.69      718.69    499.93 o 
   1   5  21     1541.95     1775.45    213.99 o 
   2   5  21      396.19      761.40    233.65 o 
   3   5  21     4204.82     4587.48    345.24 o 
   4   5  21      117.08      -97.08    258.13 o 
   5   5  21       15.06      -66.24    227.01 o 
   6   5  21      189.60      488.24    304.02 o 
   7   5  21     1563.17     1623.53    316.76 o 
   8   5  21        0.33       34.07    231.49 o 
   9   5  21      784.46     1285.44    335.54 o 
  10   5  21        8.08      372.50    280.16 o 
  11   5  21       24.94       96.05    201.03 o 
   0   6  21        4.60      182.22    312.01 o 
   1   6  21        3.80       34.34    352.58 o 
   2   6  21        3.90      612.49    299.20 o 
   3   6  21        1.77      392.13    276.33 o 
   4   6  21       77.28     -182.26    303.66 o 
   5   6  21       28.98     -356.43    303.42 o 
   6   6  21        1.39     -187.22    317.13 o 
   7   6  21        2.40      727.37    353.41 o 
   8   6  21      120.06      634.51    385.70 o 
   1   7  21       96.52      331.34    543.93 o 
   2   7  21       37.84      803.51   1761.02 o 
   0   0  22    16286.72    16626.50    721.90 o 
   1   0  22      490.75      453.06    131.66 o 
   2   0  22     3495.55     3471.92    196.57 o 
   3   0  22      157.20      352.76    146.45 o 
   4   0  22    10903.59    10306.62    419.08 o 
   5   0  22       32.54      141.46    161.50 o 
   6   0  22    10300.86    10396.81    456.35 o 
   7   0  22       30.73      339.73    206.34 o 
   8   0  22     1586.29     1585.99    237.40 o 
   9   0  22      238.10      631.82    980.11 o 
  10   0  22     5620.01     6128.67    596.16 o 
  11   0  22       14.35      292.63    266.13 o 
  12   0  22      362.18      150.54    287.30 o 
  13   0  22      155.53     -454.62    303.08 o 
  14   0  22     2196.78     2349.88    564.15 o 
  15   0  22       94.40     -245.83    249.08 o 
  16   0  22      851.37      -24.83    210.58 o 
   1   1  22     1646.80     1660.06    119.69 o 
   2   1  22     6890.17     6847.00    214.32 o 
   3   1  22     1808.33     1772.64    123.11 o 
   4   1  22     2167.57     2094.91    148.16 o 
   5   1  22       80.48      309.08    128.31 o 
   6   1  22     1532.63     1643.80    160.65 o 
   7   1  22      397.88      285.44    131.96 o 
   8   1  22     1941.16     2038.55    252.26 o 
   9   1  22        1.87      344.02    161.67 o 
  10   1  22      432.08      476.46    202.35 o 
  11   1  22        9.62     -232.79    171.79 o 
  12   1  22      660.59     1250.95    309.85 o 
  13   1  22      132.80      558.19    217.53 o 
  14   1  22     1814.09     2138.99    272.83 o 
  15   1  22      247.97      329.36    189.99 o 
  16   1  22      290.06      514.79   1116.08 o 
   0   2  22     1907.89     1946.86    199.40 o 
   1   2  22       79.98       16.97     95.89 o 
   2   2  22      153.78      522.13    126.65 o 
   3   2  22       44.86       81.45    110.35 o 
   4   2  22      815.59      887.54    154.68 o 
   5   2  22       79.30      112.35    151.30 o 
   6   2  22     1133.87     1084.79    213.07 o 
   7   2  22       31.77      217.46    205.62 o 
   8   2  22      100.49      322.46    178.59 o 
   9   2  22      307.94      258.42    202.92 o 
  10   2  22      930.03      801.29    223.46 o 
  11   2  22       24.79      -98.92    205.35 o 
  12   2  22       14.45      176.19    251.61 o 
  13   2  22      201.83      364.92    244.17 o 
  14   2  22       71.35      324.51    332.32 o 
  15   2  22        3.11       55.54    420.08 o 
   1   3  22      169.29      250.67    138.91 o 
   2   3  22    12450.28    12219.11    450.55 o 
   3   3  22      773.61      595.37    146.63 o 
   4   3  22     2779.96     2436.70    197.80 o 
   5   3  22       36.25      325.94    173.02 o 
   6   3  22     2346.83     2604.99    323.25 o 
   7   3  22      392.25      563.29    169.18 o 
   8   3  22     3633.51     4195.06    265.20 o 
   9   3  22        3.61      141.58    236.46 o 
  10   3  22      134.05      334.59    235.50 o 
  11   3  22        5.78      109.54    233.82 o 
  12   3  22      790.07      764.02    257.38 o 
  13   3  22      184.18      338.78    246.21 o 
  14   3  22     1101.12      645.46    392.76 o 
   0   4  22     1459.49     1200.45    292.90 o 
   1   4  22      113.08      301.04    204.40 o 
   2   4  22      385.30      419.71    150.44 o 
   3   4  22       24.35      162.88    184.50 o 
   4   4  22      652.84      707.35    298.95 o 
   5   4  22      427.24      582.88    250.96 o 
   6   4  22     1781.55     1881.13    339.15 o 
   7   4  22      182.65      243.40    228.54 o 
   8   4  22       24.69     -103.00    298.48 o 
   9   4  22       73.81      -99.58    230.42 o 
  10   4  22     1319.16     1223.17    289.07 o 
  11   4  22      417.86      384.04    231.70 o 
  12   4  22       46.61     -134.67    305.61 o 
  13   4  22       34.89     -289.72    448.28 o 
   1   5  22        0.17       33.73    186.30 o 
   2   5  22      302.75      529.53    214.49 o 
   3   5  22       64.84      342.08    231.92 o 
   4   5  22       51.02      184.22    244.58 o 
   5   5  22      101.74      460.18    254.26 o 
   6   5  22      210.79      253.33    297.00 o 
   7   5  22       50.94      304.12    359.00 o 
   8   5  22       59.83      206.88    278.91 o 
   9   5  22      164.61       39.57    305.42 o 
  10   5  22       56.12      614.55    412.69 o 
  11   5  22        2.66     -663.24    442.16 o 
   0   6  22     1025.14     1550.83    399.98 o 
   1   6  22       86.14       77.47    251.43 o 
   2   6  22      223.78      591.60    271.55 o 
   3   6  22       49.31      267.77    248.78 o 
   4   6  22      653.99      480.48    328.55 o 
   5   6  22      132.97      159.28    373.15 o 
   6   6  22     1000.99      742.03    331.31 o 
   7   6  22       67.19      185.29    295.94 o 
   8   6  22      109.42      560.86    383.20 o 
   1   1  23     4343.45     4141.34    153.24 o 
   2   1  23       94.73       12.38     99.17 o 
   3   1  23     7266.68     7203.64    230.35 o 
   4   1  23      802.60      799.05    120.63 o 
   5   1  23      254.77      457.35    126.52 o 
   6   1  23       72.74      101.87    139.46 o 
   7   1  23     3615.68     3613.96    201.92 o 
   8   1  23      615.23      756.56    184.55 o 
   9   1  23      472.98      544.01    160.72 o 
  10   1  23        6.15     -160.40    180.56 o 
  11   1  23      315.10      220.52    192.94 o 
  12   1  23      209.09      309.08    246.45 o 
  13   1  23      604.48      284.61    190.15 o 
  14   1  23      145.10      218.00    172.90 o 
  15   1  23        9.92       52.03    170.25 o 
   0   2  23     2021.55     2396.87    191.99 o 
   1   2  23     5094.22     4875.87    194.05 o 
   2   2  23      141.83      241.60     99.98 o 
   3   2  23      111.74      462.25    109.36 o 
   4   2  23     1316.39     1255.86    136.04 o 
   5   2  23     7316.70     6897.80    274.26 o 
   6   2  23      378.30      446.32    139.37 o 
   7   2  23      972.14     1042.66    174.40 o 
   8   2  23       94.71      395.65    183.62 o 
   9   2  23     2714.96     3110.52    261.58 o 
  10   2  23       70.27       91.22    182.46 o 
  11   2  23     1346.60     1752.01    241.28 o 
  12   2  23      493.70      876.97    253.17 o 
  13   2  23      272.46      509.14    235.42 o 
  14   2  23       12.49       70.15    165.98 o 
  15   2  23      437.58      176.62    191.99 o 
   1   3  23      475.99      302.44    157.14 o 
   2   3  23      558.14      551.05    134.44 o 
   3   3  23      733.39      703.54    149.54 o 
   4   3  23      568.69      437.84    146.99 o 
   5   3  23      128.75      -71.83    174.11 o 
   6   3  23       66.50      132.35    176.40 o 
   7   3  23      150.71      271.16    197.84 o 
   8   3  23      534.95      531.07    214.31 o 
   9   3  23       14.86       35.62    250.54 o 
  10   3  23      128.77      565.67    265.53 o 
  11   3  23       59.99       63.46    282.92 o 
  12   3  23      216.65      403.47    292.29 o 
  13   3  23        0.86       33.88    267.08 o 
  14   3  23      373.17      137.63    340.75 o 
   0   4  23       10.30       28.62    235.63 o 
   1   4  23     3049.68     3157.02    361.06 o 
   2   4  23       41.42      198.81    242.57 o 
   3   4  23      395.53      466.75    223.02 o 
   4   4  23        7.60      173.39    182.42 o 
   5   4  23     3076.31     3297.10    351.46 o 
   6   4  23      146.26      465.89    255.35 o 
   7   4  23      460.62      462.91    251.79 o 
   8   4  23        2.28       81.31    255.84 o 
   9   4  23     1305.92      838.83    296.65 o 
  10   4  23       61.35       30.29    268.31 o 
  11   4  23      567.53      691.04    281.58 o 
  12   4  23        0.07     -337.42    248.63 o 
  13   4  23      128.49      149.41    504.12 o 
   1   5  23     1715.17     1869.58    233.70 o 
   2   5  23      536.47      792.16    274.30 o 
   3   5  23     2913.32     3352.49    325.02 o 
   4   5  23      294.59      398.00    234.42 o 
   5   5  23        0.37      942.90    291.58 o 
   6   5  23      341.64      437.17    311.30 o 
   7   5  23     2027.44     2337.82    371.16 o 
   8   5  23      314.33      515.03    315.80 o 
   9   5  23      848.39      534.11    305.41 o 
  10   5  23       99.33      657.55    382.11 o 
  11   5  23      779.40     -656.41    570.64 o 
   0   6  23      444.29      376.86    347.59 o 
   1   6  23      313.78      407.87    333.42 o 
   2   6  23        6.47      349.91    240.76 o 
   3   6  23       21.27      -88.46    274.83 o 
   4   6  23      313.62      842.59    333.17 o 
   5   6  23      160.51      123.74    299.07 o 
   6   6  23       34.39       30.13    264.20 o 
   7   6  23      148.82       77.39    277.50 o 
   0   0  24    15476.39    15752.61    673.65 o 
   1   0  24     4494.03     4468.83    237.30 o 
   2   0  24     1536.94     1735.22    173.58 o 
   3   0  24      443.85      418.97    169.26 o 
   4   0  24     7642.32     7792.22    354.55 o 
   5   0  24     5088.76     5327.02    335.40 o 
   6   0  24     5796.40     5719.18    342.00 o 
   7   0  24       10.67       95.47    218.13 o 
   8   0  24      741.62      618.76    254.79 o 
   9   0  24      498.98      673.59    259.55 o 
  10   0  24     2654.76     2315.43    335.82 o 
  11   0  24      359.56      792.17    304.77 o 
  12   0  24       12.34       40.50    292.30 o 
  13   0  24      146.71      296.14    406.55 o 
  14   0  24       16.42     -266.74    214.57 o 
  15   0  24      400.16      -58.00    225.11 o 
   1   1  24      330.16      295.96    109.17 o 
   2   1  24     2303.93     2107.48    135.74 o 
   3   1  24     1875.57     1915.90    139.10 o 
   4   1  24      913.54      776.45    133.78 o 
   5   1  24      112.98      238.44    152.99 o 
   6   1  24      746.16      963.11    152.35 o 
   7   1  24     1296.28     1545.80    176.34 o 
   8   1  24     1662.24     2163.19    194.91 o 
   9   1  24       24.19      138.35    183.99 o 
  10   1  24       96.01       59.73    206.46 o 
  11   1  24       49.38     -124.02    219.01 o 
  12   1  24      748.41     1060.36    235.23 o 
  13   1  24       81.87      -65.80    183.33 o 
  14   1  24       24.89      214.28    195.44 o 
  15   1  24        6.18        7.29    122.11 o 
   0   2  24      730.94      628.26    255.44 o 
   1   2  24      191.23      174.02    110.86 o 
   2   2  24      116.42      214.92    117.47 o 
   3   2  24      155.31      152.54    123.21 o 
   4   2  24      164.95      278.76    127.45 o 
   5   2  24      115.40      447.41    163.44 o 
   6   2  24      806.68     1013.30    169.79 o 
   7   2  24        0.26       65.13    150.90 o 
   8   2  24       75.46       38.06    193.66 o 
   9   2  24      306.33      670.68    209.47 o 
  10   2  24     1011.35     1205.06    239.08 o 
  11   2  24        4.18      434.72    259.12 o 
  12   2  24      232.20      562.58    266.96 o 
  13   2  24      198.53      465.66    257.38 o 
  14   2  24      490.56      306.63    182.48 o 
  15   2  24        0.75     -281.63    443.40 o 
   1   3  24     1001.58      972.77    191.05 o 
   2   3  24     6368.45     5403.14    288.99 o 
   3   3  24     1994.70     1827.86    185.00 o 
   4   3  24      888.15      770.16    172.33 o 
   5   3  24        7.28      333.81    192.20 o 
   6   3  24     1270.75     1299.48    202.97 o 
   7   3  24     1220.11     1476.27    223.88 o 
   8   3  24     2159.26     1669.78    242.51 o 
   9   3  24       62.48      262.78    234.54 o 
  10   3  24        4.04      220.81    265.78 o 
  11   3  24      194.86      239.29    212.22 o 
  12   3  24     1510.74      816.71    307.05 o 
  13   3  24       32.87      111.19    247.08 o 
  14   3  24      102.05      207.73    235.48 o 
   0   4  24     4571.15     3939.58    374.57 o 
   1   4  24      353.07      484.48    172.81 o 
   2   4  24      514.13      456.40    233.39 o 
   3   4  24       32.79      200.62    189.92 o 
   4   4  24     1713.78     1809.54    268.22 o 
   5   4  24      457.61        6.61    221.02 o 
   6   4  24     2425.22     2647.52    297.77 o 
   7   4  24       67.38      366.42    336.26 o 
   8   4  24        2.24      480.63    280.92 o 
   9   4  24      359.99      345.81    288.72 o 
  10   4  24     1694.59     1711.55    380.80 o 
  11   4  24      112.40      315.77    312.56 o 
  12   4  24      299.55      302.32    248.25 o 
   1   5  24        7.05      433.09    227.22 o 
   2   5  24     1138.32     1268.19    316.08 o 
   3   5  24        0.69      108.42    254.90 o 
   4   5  24       33.57     -173.37    275.25 o 
   5   5  24       65.77      770.54    392.95 o 
   6   5  24      605.15      936.72    336.89 o 
   7   5  24        5.12      962.67    514.60 o 
   8   5  24       43.69      580.77    356.75 o 
   9   5  24       72.77       70.07    290.61 o 
  10   5  24      203.07      248.89    265.30 o 
   0   6  24     2597.58     2748.40    850.16 o 
   1   6  24      172.02      245.09    258.28 o 
   2   6  24      216.12      972.70    412.72 o 
   3   6  24        2.37      330.46    433.42 o 
   4   6  24     1268.79     1226.48    378.28 o 
   5   6  24      346.23      720.96    283.88 o 
   6   6  24     1174.82      887.28    309.21 o 
   7   6  24       50.74      -96.62    278.74 o 
   1   1  25     3084.67     3314.56    157.71 o 
   2   1  25     3958.67     4000.41    165.89 o 
   3   1  25     3328.32     3309.13    160.76 o 
   4   1  25     3631.11     3448.43    171.85 o 
   5   1  25      268.74       98.95    148.89 o 
   6   1  25      917.95      861.88    163.31 o 
   7   1  25     1285.17     1338.87    184.17 o 
   8   1  25     5059.08     4847.56    279.15 o 
   9   1  25      381.39      698.61    201.83 o 
  10   1  25        0.98       22.02    194.29 o 
  11   1  25      312.67      246.96    242.86 o 
  12   1  25     1559.51     1395.34    227.75 o 
  13   1  25      421.48     -235.90    210.72 o 
  14   1  25       52.25      -79.96    284.15 o 
  15   1  25        3.67       47.94    179.35 o 
   0   2  25     5654.38     5428.02    285.24 o 
   1   2  25     4912.84     4839.98    200.53 o 
   2   2  25      701.00      772.54    127.95 o 
   3   2  25       17.98       74.86    125.45 o 
   4   2  25     2922.92     2919.52    243.72 o 
   5   2  25     5794.14     5741.10    311.90 o 
   6   2  25     3178.79     3147.63    210.34 o 
   7   2  25     4530.42     4305.46    243.84 o 
   8   2  25      399.86      327.65    196.69 o 
   9   2  25     2200.77     1907.57    249.85 o 
  10   2  25     2588.52     2779.61    293.58 o 
  11   2  25     5218.95     5535.97    379.43 o 
  12   2  25        2.44      147.46    251.05 o 
  13   2  25      327.63      427.40    249.47 o 
  14   2  25      710.47       97.64    225.20 o 
   1   3  25      286.02      415.80    242.74 o 
   2   3  25      404.42       49.31    151.75 o 
   3   3  25      144.10       67.35    242.84 o 
   4   3  25      118.17      197.08    208.82 o 
   5   3  25       63.11      105.90    228.02 o 
   6   3  25      232.56      417.57    206.00 o 
   7   3  25       85.03      519.11    220.40 o 
   8   3  25       60.46      253.36    209.32 o 
   9   3  25       23.11       39.45    251.14 o 
  10   3  25       30.05      -28.30    240.16 o 
  11   3  25      181.71      209.66    227.54 o 
  12   3  25       23.76       68.30    252.38 o 
  13   3  25       15.61      122.57    271.06 o 
   0   4  25      851.11      960.95    478.16 o 
   1   4  25     1296.77     1128.29    204.11 o 
   2   4  25        2.11      289.48    175.18 o 
   3   4  25      191.11      173.79    216.38 o 
   4   4  25      351.40      525.58    232.91 o 
   5   4  25     1582.43     1722.88    288.28 o 
   6   4  25       12.40      129.22    259.84 o 
   7   4  25       63.15      102.36    238.50 o 
   8   4  25       22.88     -190.13    298.56 o 
   9   4  25      572.52     1146.03    368.99 o 
  10   4  25       70.18       54.56    284.02 o 
  11   4  25      444.74      482.40    329.56 o 
  12   4  25       15.66     -118.73    272.55 o 
   1   5  25      934.03      725.30    252.01 o 
   2   5  25      986.16     1108.79    256.46 o 
   3   5  25     1559.55     2131.84    300.67 o 
   4   5  25      264.79      580.80    284.70 o 
   5   5  25       21.68      411.22    264.61 o 
   6   5  25      120.25     -263.87    333.68 o 
   7   5  25      477.84     1078.53    348.23 o 
   8   5  25      720.17      551.52    357.14 o 
   9   5  25      298.55      197.09    306.70 o 
  10   5  25        4.60       28.53    268.65 o 
   0   6  25      330.98      821.27    583.09 o 
   1   6  25      229.00      644.87    252.46 o 
   2   6  25        8.79      159.60    239.20 o 
   3   6  25       50.47      276.18    343.63 o 
   4   6  25      103.86      293.77    278.59 o 
   5   6  25      232.20      789.25    341.00 o 
   6   6  25        9.15      -44.99    256.89 o 
   7   6  25        0.63      252.34    986.87 o 
   0   0  26    17360.40    17797.38    945.41 o 
   1   0  26    14216.15    14285.81    527.65 o 
   2   0  26      274.55      440.73    170.62 o 
   3   0  26     5150.89     5042.38    396.93 o 
   4   0  26     6678.49     6268.50    320.83 o 
   5   0  26     9002.50     8456.80    381.35 o 
   6   0  26     2393.97     2726.89    296.30 o 
   7   0  26       95.23       34.93    206.52 o 
   8   0  26       36.70      152.82    239.21 o 
   9   0  26     3203.67     4245.58    368.77 o 
  10   0  26     2712.26     3293.93    407.74 o 
  11   0  26     1558.71     2085.42    352.90 o 
  12   0  26      534.57      675.69    290.75 o 
  13   0  26      468.54      578.04    297.11 o 
  14   0  26      895.55       26.24    245.89 o 
  15   0  26      644.52       87.19    227.36 o 
   1   1  26      789.02      612.64    119.49 o 
   2   1  26     1110.31     1175.14    132.18 o 
   3   1  26     3791.46     4693.19    194.75 o 
   4   1  26       10.83      192.93    124.22 o 
   5   1  26     1162.09     1460.68    169.63 o 
   6   1  26       68.88      126.49    150.33 o 
   7   1  26     3580.76     3317.97    238.70 o 
   8   1  26      239.50      282.14    190.46 o 
   9   1  26     3967.89     3838.03    261.08 o 
  10   1  26      763.25      876.95    206.79 o 
  11   1  26     1597.28     1435.29    268.60 o 
  12   1  26      194.68      811.00    975.08 o 
  13   1  26     1835.25     1784.82    293.33 o 
  14   1  26      483.07      298.28    211.18 o 
  15   1  26      151.85      195.67    211.52 o 
   0   2  26      444.72      517.88    181.13 o 
   1   2  26     1104.56      838.58    129.54 o 
   2   2  26      132.46      169.69    129.11 o 
   3   2  26      324.92      462.13    131.89 o 
   4   2  26      481.80      657.61    154.59 o 
   5   2  26      591.09      451.65    165.32 o 
   6   2  26      269.35      648.87    183.31 o 
   7   2  26        0.77      151.12    178.08 o 
   8   2  26      184.55      278.12    179.55 o 
   9   2  26       11.44      511.32    208.36 o 
  10   2  26       25.86       96.63    259.92 o 
  11   2  26       76.63      144.48    259.99 o 
  12   2  26        0.44       20.80    239.65 o 
  13   2  26      234.48      106.32    184.61 o 
  14   2  26        4.42       35.58    299.07 o 
   1   3  26      841.91      791.67    166.90 o 
   2   3  26     3744.21     3474.88    256.26 o 
   3   3  26     1994.90     2197.22    227.15 o 
   4   3  26     1108.57     1423.40    264.81 o 
   5   3  26       15.12      316.87    226.58 o 
   6   3  26      976.71      897.72    233.29 o 
   7   3  26     1367.09     1946.72    256.35 o 
   8   3  26     1109.93      554.29    258.95 o 
   9   3  26      785.12      810.77    334.46 o 
  10   3  26       40.26      515.92    304.65 o 
  11   3  26      426.15      325.66    259.52 o 
  12   3  26      278.15      449.25    266.53 o 
  13   3  26      729.17       90.81    280.56 o 
   0   4  26      922.89     1536.20    316.30 o 
   1   4  26      689.80      332.94    195.37 o 
   2   4  26       91.52      194.70    197.32 o 
   3   4  26       88.01      186.37    232.93 o 
   4   4  26      462.86      756.78    281.83 o 
   5   4  26      364.38      909.88    342.85 o 
   6   4  26      259.86       93.95    244.06 o 
   7   4  26      185.96      100.17    298.31 o 
   8   4  26       13.01      152.73    246.29 o 
   9   4  26       15.19      170.88    326.14 o 
  10   4  26       34.41      344.31    307.40 o 
  11   4  26      368.45      269.96    341.83 o 
  12   4  26       37.53       91.53    343.83 o 
   1   5  26       50.39      -76.30    199.93 o 
   2   5  26      771.12     1016.05    275.26 o 
   3   5  26       54.58     -128.33    245.45 o 
   4   5  26       83.92     1704.68  20592.07 o 
   5   5  26       11.83      314.55    323.99 o 
   6   5  26      235.12      618.28    328.68 o 
   7   5  26       19.91      148.87    344.66 o 
   8   5  26      151.50       81.57    301.16 o 
   9   5  26        1.98      -24.37    361.39 o 
   0   6  26      990.06     1040.32    519.65 o 
   1   6  26       19.47      -23.57    295.16 o 
   2   6  26       51.92       97.54    299.45 o 
   3   6  26        7.06      262.45    302.33 o 
   4   6  26      589.87      710.75    306.43 o 
   5   6  26       13.00      239.73    242.24 o 
   6   6  26      274.14      825.29    361.54 o 
   1   1  27     3107.75     3219.81    162.35 o 
   2   1  27     6410.21     6305.80    228.13 o 
   3   1  27     8230.64     8140.16    266.20 o 
   4   1  27      964.37      795.75    143.35 o 
   5   1  27        0.99      -18.56    154.94 o 
   6   1  27     1378.00     1019.77    199.26 o 
   7   1  27     4790.09     5129.31    332.71 o 
   8   1  27     2438.92     2342.35    227.09 o 
   9   1  27      801.91     1242.25    202.55 o 
  10   1  27        0.49      142.49    217.88 o 
  11   1  27      499.45      742.20    255.45 o 
  12   1  27     1717.61     1507.44    348.27 o 
  13   1  27      888.99      995.95    366.99 o 
  14   1  27       71.30      -54.65    172.56 o 
   0   2  27     7931.13     7572.54    365.26 o 
   1   2  27     2373.74     2297.67    179.52 o 
   2   2  27      338.32      474.83    136.68 o 
   3   2  27      579.24      327.46    143.42 o 
   4   2  27     2089.63     2291.04    193.05 o 
   5   2  27     2319.29     2533.05    202.14 o 
   6   2  27     1858.32     1926.39    225.66 o 
   7   2  27       11.11      243.56    196.81 o 
   8   2  27      610.95      360.43    228.51 o 
   9   2  27      323.84      -44.93    233.35 o 
  10   2  27     1835.51     2124.89    283.79 o 
  11   2  27       57.36      413.24    257.76 o 
  12   2  27     1928.69     1606.23    277.89 o 
  13   2  27       28.87        8.52    210.52 o 
  14   2  27      414.69      469.77    366.30 o 
   1   3  27      171.82       53.07    220.12 o 
   2   3  27      938.88      900.50    216.98 o 
   3   3  27      249.65      673.82    182.89 o 
   4   3  27      225.39     -374.29    249.53 o 
   5   3  27       36.45      185.13    218.03 o 
   6   3  27      149.52      323.44    228.09 o 
   7   3  27       57.09      623.74    276.56 o 
   8   3  27      109.26      473.20    281.31 o 
   9   3  27        5.57     1183.40   3325.84 o 
  10   3  27        0.47      261.63    266.86 o 
  11   3  27       39.91      142.32    244.63 o 
  12   3  27       12.60      -60.32    245.59 o 
  13   3  27       66.60     -106.24    197.67 o 
   0   4  27     3347.59     2975.64    516.40 o 
   1   4  27      497.83      606.83    209.26 o 
   2   4  27      221.77      438.40    203.17 o 
   3   4  27        2.08     -205.39    215.46 o 
   4   4  27     2243.23     1631.54    279.73 o 
   5   4  27      940.61     1781.43    380.28 o 
   6   4  27      869.28     1388.54    359.54 o 
   7   4  27      273.72      284.53    296.86 o 
   8   4  27      456.42      358.61    336.95 o 
   9   4  27      397.10      444.30    290.90 o 
  10   4  27      515.56      395.86    331.65 o 
  11   4  27      249.12      -34.24    267.40 o 
   1   5  27      256.20      268.08    254.75 o 
   2   5  27     1040.62     1068.69    360.38 o 
   3   5  27      604.42      344.45    376.60 o 
   4   5  27      144.67      593.61    335.30 o 
   5   5  27       62.55      104.44    252.14 o 
   6   5  27      571.25     1242.40    377.98 o 
   7   5  27      494.42     1021.38    338.80 o 
   8   5  27      100.70      559.24    338.24 o 
   9   5  27       33.83     -106.07    243.16 o 
   0   6  27      284.39      619.85    318.55 o 
   1   6  27       59.30     -298.07    308.76 o 
   2   6  27       70.82      297.95    437.02 o 
   3   6  27        0.02      568.67    345.87 o 
   4   6  27      151.64      492.40    532.16 o 
   5   6  27      125.69       -1.42    343.10 o 
   0   0  28     4048.68     4382.45    385.18 o 
   1   0  28    36196.15    38034.65   1200.89 o 
   2   0  28     2839.12     3378.28    294.76 o 
   3   0  28    14021.16    13948.29    566.26 o 
   4   0  28     4024.32     3883.59    406.17 o 
   5   0  28    24255.62    25476.99   1073.03 o 
   6   0  28     8684.12     8411.60    477.37 o 
   7   0  28      170.38      463.95    252.28 o 
   8   0  28     1063.49     1618.20    322.28 o 
   9   0  28     4642.94     4588.62    428.44 o 
  10   0  28     3419.30     3991.18    547.96 o 
  11   0  28     1315.01      898.86    605.10 o 
  12   0  28      141.59      499.23    296.10 o 
  13   0  28       42.17      168.64    248.06 o 
  14   0  28      689.50       42.62    262.70 o 
   1   1  28     1287.27     1355.99    144.15 o 
   2   1  28     4462.66     4380.06    193.92 o 
   3   1  28     1239.05      980.15    139.75 o 
   4   1  28     2338.05     2164.30    177.42 o 
   5   1  28      454.47      665.96    173.64 o 
   6   1  28     4120.37     4960.84    259.37 o 
   7   1  28      737.55      962.16    207.90 o 
   8   1  28     1555.62     1511.22    214.69 o 
   9   1  28        8.58     -178.08    214.67 o 
  10   1  28     1082.54      960.97    225.92 o 
  11   1  28      319.09      506.13    260.26 o 
  12   1  28      321.43      324.35    233.85 o 
  13   1  28       95.35       40.49    217.34 o 
  14   1  28        1.48      190.21    175.96 o 
   0   2  28     1034.96     1060.92    197.63 o 
   1   2  28      113.89      325.21    135.97 o 
   2   2  28       11.41      212.15    160.35 o 
   3   2  28       20.31      111.99    158.16 o 
   4   2  28      248.22      455.51    273.14 o 
   5   2  28      194.36      440.91    186.15 o 
   6   2  28        4.86      272.34    216.56 o 
   7   2  28        6.88       98.98    209.83 o 
   8   2  28       23.30     -230.79    233.96 o 
   9   2  28       38.71      202.87    239.00 o 
  10   2  28        6.41      101.36    221.20 o 
  11   2  28        3.62      162.39    253.99 o 
  12   2  28       75.74      240.96    267.83 o 
  13   2  28       20.67      -52.40    209.11 o 
   1   3  28      991.24     1378.26    233.94 o 
   2   3  28      520.17      984.75    234.47 o 
   3   3  28     3456.96     3914.46    336.78 o 
   4   3  28      411.03      847.25    281.99 o 
   5   3  28       60.90      398.01    243.36 o 
   6   3  28       80.47      271.63    243.10 o 
   7   3  28     2515.76     3043.99    306.83 o 
   8   3  28      316.12      460.82    270.05 o 
   9   3  28      760.45      768.39    282.84 o 
  10   3  28        0.80      346.41    300.63 o 
  11   3  28      413.55       64.01    256.75 o 
  12   3  28        5.72      -24.46    221.89 o 
   0   4  28      417.66      185.00    245.52 o 
   1   4  28     2737.88     2389.91    336.86 o 
   2   4  28       51.56     -220.08    189.54 o 
   3   4  28      392.52      491.16    254.69 o 
   4   4  28      289.49      572.36    252.42 o 
   5   4  28     2816.55     2915.35    398.38 o 
   6   4  28      243.17      397.06    344.18 o 
   7   4  28      169.58      235.57    338.49 o 
   8   4  28      140.67      293.04    251.08 o 
   9   4  28      689.28       -4.27    243.89 o 
  10   4  28      140.41      145.32    258.89 o 
  11   4  28      580.35      -90.79    215.85 o 
   1   5  28       42.29      -32.05    209.05 o 
   2   5  28      100.25      -27.29    274.76 o 
   3   5  28       39.29      248.71    536.49 o 
   4   5  28       29.10      472.82    327.73 o 
   5   5  28        8.94      143.00    354.90 o 
   6   5  28       43.46      185.10    371.37 o 
   7   5  28       10.54      498.07    290.63 o 
   8   5  28       45.80       89.79    263.62 o 
   0   6  28       15.64      758.35    375.64 o 
   1   6  28      850.48      692.77    387.87 o 
   2   6  28       44.04      300.80    320.33 o 
   3   6  28      223.25      150.18    339.81 o 
   4   6  28       13.30      800.39    432.31 o 
   5   6  28      793.23      733.34    741.99 o 
   1   1  29     1110.51     1079.86    145.77 o 
   2   1  29     1199.54     1113.17    153.28 o 
   3   1  29       18.89      282.71    136.96 o 
   4   1  29     3446.21     3312.35    211.37 o 
   5   1  29     2743.72     2746.73    231.98 o 
   6   1  29      476.32      785.50    196.22 o 
   7   1  29      300.71      283.32    200.55 o 
   8   1  29     4114.92     4197.30    281.53 o 
   9   1  29     1502.22     1823.98    252.06 o 
  10   1  29        0.02     -193.04    211.15 o 
  11   1  29       82.53     -145.53    234.82 o 
  12   1  29     1319.01     1390.75    287.85 o 
  13   1  29      379.88       77.68    218.42 o 
  14   1  29      167.99      355.68    243.44 o 
   0   2  29     5990.24     6404.22    383.44 o 
   1   2  29      762.89     1006.49    188.59 o 
   2   2  29      912.66     1006.69    294.78 o 
   3   2  29        2.63       93.06    170.67 o 
   4   2  29     3999.26     3780.18    279.40 o 
   5   2  29     1907.90     1366.27    220.67 o 
   6   2  29     3213.32     3592.91    284.74 o 
   7   2  29      159.44      560.16    228.74 o 
   8   2  29      699.04      448.47    230.19 o 
   9   2  29      707.27      764.06    247.23 o 
  10   2  29     1154.48      874.21    289.44 o 
  11   2  29      203.72      118.76    247.18 o 
  12   2  29       68.51      274.43    265.51 o 
  13   2  29        3.15      250.03    272.54 o 
   1   3  29     1329.25     1411.88    311.20 o 
   2   3  29      102.15      273.13    213.57 o 
   3   3  29     1065.08      115.08    251.16 o 
   4   3  29      509.03      627.66    313.53 o 
   5   3  29      466.40      958.57    290.57 o 
   6   3  29      122.25      555.64    257.37 o 
   7   3  29      541.51      843.35    282.02 o 
   8   3  29      294.10      852.37   1767.50 o 
   9   3  29        1.50      567.65    290.80 o 
  10   3  29        7.63      243.87    281.12 o 
  11   3  29      306.34      325.12    322.07 o 
  12   3  29        5.88     -221.59    191.15 o 
   0   4  29     3047.50     2658.85    433.90 o 
   1   4  29      129.22       61.22    196.13 o 
   2   4  29      114.11      295.84    261.64 o 
   3   4  29       58.69      -69.05    224.80 o 
   4   4  29     1561.74     1299.25    405.90 o 
   5   4  29       64.83      246.94    314.07 o 
   6   4  29      675.09      516.59    338.19 o 
   7   4  29        1.45      -19.06    314.83 o 
   8   4  29      129.15      561.20    388.80 o 
   9   4  29       40.03      -24.96    266.44 o 
  10   4  29      631.47     -114.03    221.48 o 
  11   4  29       25.03       19.33    222.52 o 
   1   5  29       75.09       21.44    219.14 o 
   2   5  29     2206.96     2013.05    359.76 o 
   3   5  29      165.65      498.63    343.24 o 
   4   5  29      908.79     1319.34    351.67 o 
   5   5  29       15.14     -269.52    355.05 o 
   6   5  29      589.38      425.82    287.53 o 
   7   5  29       43.61       -4.98    209.80 o 
   8   5  29     1375.23      911.69    368.88 o 
   0   6  29      460.11      623.20    817.03 o 
   1   6  29       98.33     1053.17    444.56 o 
   2   6  29       22.59      613.07    462.02 o 
   3   6  29        6.43      405.72    369.28 o 
   4   6  29      169.25     -676.23    671.26 o 
   0   0  30     3641.34     3864.50    382.99 o 
   1   0  30      456.94      104.34    192.49 o 
   2   0  30      154.74      105.59    270.23 o 
   3   0  30     2223.48     2109.17    285.37 o 
   4   0  30     1931.13     2222.36    246.23 o 
   5   0  30      725.82     1157.94    344.71 o 
   6   0  30      151.74      278.06    259.49 o 
   7   0  30      989.16      817.34    260.38 o 
   8   0  30      425.47      812.23    312.62 o 
   9   0  30      313.05      340.31    483.10 o 
  10   0  30       28.80      202.40    373.77 o 
  11   0  30      258.63      378.11    342.04 o 
  12   0  30       36.10      693.39    307.16 o 
  13   0  30       31.42      -16.65    263.14 o 
  14   0  30      110.10      369.49    607.36 o 
   1   1  30       70.58      327.84    135.53 o 
   2   1  30     5995.43     5848.91    237.33 o 
   3   1  30     3573.53     3621.24    202.66 o 
   4   1  30      340.45      320.22    183.13 o 
   5   1  30      641.57      669.01    186.00 o 
   6   1  30     1464.67     1236.42    221.84 o 
   7   1  30     3112.83     3332.17    266.90 o 
   8   1  30      778.21      905.20    241.74 o 
   9   1  30      484.64      941.32    245.27 o 
  10   1  30      153.63      125.67    240.02 o 
  11   1  30      146.73      -60.38    262.69 o 
  12   1  30      412.72      790.95    274.02 o 
  13   1  30      155.15       -4.32    218.51 o 
   0   2  30       54.51      -52.63    242.94 o 
   1   2  30     2787.67     2905.24    240.34 o 
   2   2  30        6.34      201.78    195.53 o 
   3   2  30     1210.48     1014.91    196.90 o 
   4   2  30       36.28      383.05    229.78 o 
   5   2  30     1883.05     1695.41    235.98 o 
   6   2  30        8.52      176.09    205.86 o 
   7   2  30        2.04      179.97    230.56 o 
   8   2  30        0.90      535.36    235.61 o 
   9   2  30      688.22      975.30    243.01 o 
  10   2  30      172.22      382.82    290.09 o 
  11   2  30      175.98       84.20    216.42 o 
  12   2  30       50.75      -20.07    253.21 o 
  13   2  30       77.88      146.11    311.22 o 
   1   3  30     2371.88     2307.52    366.82 o 
   2   3  30        2.99      102.46    222.47 o 
   3   3  30     6603.08     6220.11    471.74 o 
   4   3  30      175.81      679.14    290.11 o 
   5   3  30        5.19      913.56    304.77 o 
   6   3  30       23.68      204.49    256.44 o 
   7   3  30     5005.47     5179.08    398.04 o 
   8   3  30      121.29      422.14    319.84 o 
   9   3  30      807.31     1206.31    320.51 o 
  10   3  30       65.34      332.32    253.68 o 
  11   3  30     1237.40      382.23    194.15 o 
  12   3  30        1.38      -73.58    186.82 o 
   0   4  30      341.55      227.02    260.27 o 
   1   4  30      763.35      656.57    212.41 o 
   2   4  30        4.06      -98.01    248.89 o 
   3   4  30        7.13      274.45    234.53 o 
   4   4  30      253.70       -4.82    348.06 o 
   5   4  30     1397.91     1043.70    334.04 o 
   6   4  30        2.05       15.87    332.30 o 
   7   4  30      638.47      739.66    363.31 o 
   8   4  30      105.41        4.33    377.11 o 
   9   4  30      474.39      455.00    282.73 o 
  10   4  30       12.43       67.93    210.27 o 
   1   5  30       13.10      855.87    307.59 o 
   2   5  30       15.31      578.65    355.88 o 
   3   5  30       49.73      101.68    277.24 o 
   4   5  30        3.42      538.15    355.22 o 
   5   5  30        4.00      836.04    462.42 o 
   6   5  30       20.91      -60.46    196.09 o 
   7   5  30       44.66     -227.50    419.22 o 
   8   5  30        6.32      537.56    491.85 o 
   0   6  30        8.40     -443.29    709.13 o 
   1   6  30      512.14      649.79    799.18 o 
   2   6  30        0.80     -183.68    451.15 o 
   1   1  31      211.40      178.79    156.85 o 
   2   1  31     2876.54     3443.55    203.60 o 
   3   1  31      125.12      162.13    151.01 o 
   4   1  31     2296.57     2446.72    232.63 o 
   5   1  31        3.40      265.99    191.12 o 
   6   1  31      621.55      675.25    201.88 o 
   7   1  31        7.55     -175.23    205.35 o 
   8   1  31     2838.73     3104.26    283.29 o 
   9   1  31      286.17      799.75    258.26 o 
  10   1  31       14.04       31.11    239.42 o 
  11   1  31        8.99     -325.88    243.12 o 
  12   1  31      932.04      105.42    245.72 o 
  13   1  31       92.50       65.19    207.48 o 
   0   2  31    13381.21    12188.34    615.72 o 
   1   2  31       70.35      288.24    201.75 o 
   2   2  31      540.30      645.28    200.93 o 
   3   2  31      426.07      358.61    231.74 o 
   4   2  31     8614.69     8144.52    423.67 o 
   5   2  31     1475.99     1470.04    259.55 o 
   6   2  31     2467.96     2531.95    280.72 o 
   7   2  31      321.24      129.01    261.60 o 
   8   2  31     1782.42     2059.83    353.78 o 
   9   2  31      816.44      980.26    404.56 o 
  10   2  31     1536.91      878.78    254.08 o 
  11   2  31       25.31      700.00    321.31 o 
  12   2  31        8.30      451.66    214.23 o 
   1   3  31     1181.41      962.52    264.88 o 
   2   3  31       38.88      162.76    240.72 o 
   3   3  31      478.17      153.51    285.09 o 
   4   3  31      106.75       51.91    304.76 o 
   5   3  31      329.04      121.58    268.43 o 
   6   3  31        0.84       25.07    253.38 o 
   7   3  31        4.30     -377.02    258.04 o 
   8   3  31      101.78      -25.59    300.53 o 
   9   3  31       11.20      647.54    289.11 o 
  10   3  31        3.48      -56.75    198.40 o 
  11   3  31       33.32     -360.79    240.52 o 
   0   4  31      658.30     1061.59    498.57 o 
   1   4  31       56.63      341.11    276.47 o 
   2   4  31      175.63      561.94    325.89 o 
   3   4  31        0.26      -24.79    260.18 o 
   4   4  31      385.03      531.00    341.98 o 
   5   4  31      116.28       29.70    309.42 o 
   6   4  31      772.88      419.37    338.68 o 
   7   4  31        0.44     -336.64    392.28 o 
   8   4  31       34.34     -289.66    294.76 o 
   9   4  31        3.75     -313.11    350.54 o 
  10   4  31      514.29      164.14    259.37 o 
   1   5  31      266.49      285.78    301.70 o 
   2   5  31     2563.88     2515.27    491.86 o 
   3   5  31      310.39      462.35    361.01 o 
   4   5  31     1639.18     1397.85    404.85 o 
   5   5  31      227.63       -4.36    344.26 o 
   6   5  31      622.42      902.66    374.54 o 
   7   5  31      152.13       46.33    257.70 o 
   0   0  32      760.42     1042.61    474.15 o 
   1   0  32     6607.54     6977.37    379.23 o 
   2   0  32      349.71      470.50    217.58 o 
   3   0  32     2075.90     2088.56    298.14 o 
   4   0  32      152.51     -137.65    269.04 o 
   5   0  32     3181.09     3382.12    348.58 o 
   6   0  32     1258.44     1035.89    283.72 o 
   7   0  32      620.65      733.18    357.07 o 
   8   0  32        3.31      267.93    333.57 o 
   9   0  32      469.56      715.83    448.32 o 
  10   0  32      574.19      591.88    417.54 o 
  11   0  32     2122.33     1011.33    602.38 o 
  12   0  32       12.08     -348.86    325.15 o 
  13   0  32       37.05      117.02    248.31 o 
   1   1  32     1580.61     1572.93    174.70 o 
   2   1  32     2941.41     2911.09    190.72 o 
   3   1  32      447.30      566.79    180.98 o 
   4   1  32      237.10      224.64    184.96 o 
   5   1  32      328.50      823.36    227.33 o 
   6   1  32     1494.06     1390.24    287.41 o 
   7   1  32       25.65      401.82    221.18 o 
   8   1  32       75.59       58.96    231.49 o 
   9   1  32       37.99      872.43   2491.14 o 
  10   1  32      182.91      595.58    240.73 o 
  11   1  32       31.55     -112.18    224.95 o 
  12   1  32        0.52      -18.18    222.19 o 
  13   1  32       22.27      371.05    348.00 o 
   0   2  32        0.26       97.42    306.42 o 
   1   2  32     1456.81     1467.01    233.01 o 
   2   2  32      118.41      464.52    202.95 o 
   3   2  32      217.22      478.37    233.89 o 
   4   2  32        8.22       60.39    255.67 o 
   5   2  32     2817.14     2961.69    310.23 o 
   6   2  32      633.02      439.96    251.75 o 
   7   2  32       11.70      297.49    263.65 o 
   8   2  32       23.22      189.23    295.02 o 
   9   2  32     1496.41     1096.65    287.49 o 
  10   2  32      576.89      909.73    299.29 o 
  11   2  32       41.61      497.38    269.71 o 
  12   2  32        2.41       83.56    174.11 o 
   1   3  32     2491.48     2823.26    324.02 o 
   2   3  32      160.36       86.88    263.02 o 
   3   3  32     5574.42     5728.66    388.95 o 
   4   3  32        4.55      -72.50    344.35 o 
   5   3  32       13.80      336.28    279.04 o 
   6   3  32      231.35      794.88    277.32 o 
   7   3  32     2877.33     2533.10    389.00 o 
   8   3  32        0.64      264.47    277.30 o 
   9   3  32      589.07       38.92    314.53 o 
  10   3  32      182.85      284.35    298.12 o 
  11   3  32      267.97      371.17    247.54 o 
   0   4  32       10.98     -165.22    290.21 o 
   1   4  32     1666.74     1067.41    258.16 o 
   2   4  32       52.28      -34.65    285.56 o 
   3   4  32      568.49      355.91    239.98 o 
   4   4  32       26.72     -402.38    314.26 o 
   5   4  32     1447.09     1160.57    339.16 o 
   6   4  32      210.04      334.75    280.07 o 
   7   4  32        3.40      605.62    314.55 o 
   8   4  32       40.87      355.98    316.71 o 
   9   4  32      443.19     -129.75    192.70 o 
   1   5  32       46.21      220.44    317.29 o 
   2   5  32       84.00      621.38    398.92 o 
   3   5  32      100.92        0.71    449.06 o 
   4   5  32       23.76      187.94    359.69 o 
   5   5  32       11.46      -99.49    336.97 o 
   6   5  32       32.10      196.30    414.00 o 
   1   1  33     1554.75     1867.13    181.80 o 
   2   1  33     9640.51     9716.35    332.80 o 
   3   1  33     1679.04     1403.56    211.75 o 
   4   1  33     1254.27     1867.51    219.82 o 
   5   1  33      231.47      714.12    276.56 o 
   6   1  33     1600.86     2339.37    255.26 o 
   7   1  33      382.70      617.12    219.94 o 
   8   1  33     2411.85     2619.80    270.89 o 
   9   1  33       40.08      419.12    260.56 o 
  10   1  33       53.43       47.92    284.27 o 
  11   1  33        5.43       90.97    266.42 o 
  12   1  33     1125.00      181.84    176.64 o 
   0   2  33     2578.19     2373.44    374.76 o 
   1   2  33      377.73      660.76    237.42 o 
   2   2  33       84.45      -97.58    214.88 o 
   3   2  33      576.25      620.90    235.32 o 
   4   2  33      755.09     1241.61    279.00 o 
   5   2  33      141.58      309.81    270.63 o 
   6   2  33      798.89      884.72    288.27 o 
   7   2  33      319.25      281.91    280.48 o 
   8   2  33       58.17      764.58    290.52 o 
   9   2  33       65.16      174.41    224.82 o 
  10   2  33     1321.89      600.09    239.48 o 
  11   2  33       75.80     -126.53    258.71 o 
  12   2  33      240.74      104.29    308.85 o 
   1   3  33       10.70      283.56    296.13 o 
   2   3  33       94.03       80.68    280.89 o 
   3   3  33        8.05      -96.30    264.51 o 
   4   3  33       24.99      494.05    334.78 o 
   5   3  33      119.97       43.63    340.22 o 
   6   3  33       45.39      286.77    314.64 o 
   7   3  33       25.59      144.43    335.78 o 
   8   3  33      136.45      432.54    288.68 o 
   9   3  33      468.32      456.73    224.28 o 
  10   3  33       89.22      140.64    177.59 o 
  11   3  33       41.06     -105.83    226.89 o 
   0   4  33     1925.56     1893.88    422.07 o 
   1   4  33        9.93       15.83    285.63 o 
   2   4  33      320.46      461.83    302.33 o 
   3   4  33       76.59      609.78    318.09 o 
   4   4  33      968.21      831.25    363.02 o 
   5   4  33       24.89       56.97    309.66 o 
   6   4  33     1327.46      647.31    303.28 o 
   7   4  33        8.68      798.73    463.63 o 
   8   4  33        9.00      238.74    399.09 o 
   9   4  33        1.75      -39.17    382.88 o 
   1   5  33       93.43       92.79    359.26 o 
   2   5  33     1636.59     1313.65    442.76 o 
   3   5  33      261.65      257.06    408.15 o 
   4   5  33      207.26      503.29    491.08 o 
   5   5  33       22.07      228.89    346.86 o 
   6   5  33      362.71      540.07    484.28 o 
   0   0  34      948.57      545.43    354.68 o 
   1   0  34     3598.16     4493.72    354.31 o 
   2   0  34       94.63      711.73    232.32 o 
   3   0  34      340.08     1544.98    328.87 o 
   4   0  34      103.58      421.73    289.08 o 
   5   0  34     5111.33     5887.73    511.44 o 
   6   0  34     1297.98     1740.65    361.24 o 
   7   0  34      354.37      997.59    363.28 o 
   8   0  34      161.68      -49.38    362.41 o 
   9   0  34     2741.32     1664.23    571.81 o 
  10   0  34     2328.99     2174.92    440.39 o 
  11   0  34      825.97      612.09    329.13 o 
  12   0  34      115.80      150.56    356.61 o 
   1   1  34      193.57      -14.62    178.68 o 
   2   1  34      827.25      944.06    199.06 o 
   3   1  34     1502.21     1899.96    233.82 o 
   4   1  34        9.87      503.60    223.19 o 
   5   1  34      466.47      461.62    218.05 o 
   6   1  34        4.73      250.01    231.53 o 
   7   1  34      894.38     1204.96    260.99 o 
   8   1  34      140.82      157.15    263.85 o 
   9   1  34     1237.88     1046.49    297.24 o 
  10   1  34       64.83      427.62    246.36 o 
  11   1  34       48.91       86.37    289.15 o 
  12   1  34      223.88      103.97    179.01 o 
   0   2  34        3.22      -29.82    284.65 o 
   1   2  34      958.77     1002.84    267.83 o 
   2   2  34        0.15      419.96    279.53 o 
   3   2  34       96.81      669.12    243.67 o 
   4   2  34       35.75      478.37    285.15 o 
   5   2  34      860.43      722.75    338.82 o 
   6   2  34       17.44      552.49    286.35 o 
   7   2  34      282.42      820.18    299.40 o 
   8   2  34      105.23       59.33    265.87 o 
   9   2  34      263.20      149.32    173.43 o 
  10   2  34       33.12      485.46    282.30 o 
  11   2  34      555.32      206.99    224.84 o 
   1   3  34     2075.56     2245.46    330.69 o 
   2   3  34     1281.84     1487.31    398.93 o 
   3   3  34     4106.94     4126.38    418.66 o 
   4   3  34      235.90      748.75    343.18 o 
   5   3  34        9.07     -271.64    299.35 o 
   6   3  34      111.72      295.05    336.89 o 
   7   3  34     2328.46     2135.03    491.18 o 
   8   3  34      222.92       11.40    252.08 o 
   9   3  34     1447.73     1617.59    423.99 o 
  10   3  34      231.76      134.62    207.04 o 
   0   4  34      708.23      785.07    501.88 o 
   1   4  34      325.33      697.59    444.70 o 
   2   4  34        1.39     -316.72    256.21 o 
   3   4  34       89.28      110.96    309.20 o 
   4   4  34      481.45      919.63    380.67 o 
   5   4  34      234.38      228.67    289.14 o 
   6   4  34       16.09      428.31    308.82 o 
   7   4  34       10.80      441.72    591.31 o 
   8   4  34      128.43      103.70    339.19 o 
   1   5  34       69.72       25.94    311.17 o 
   2   5  34      239.52     1395.55    444.57 o 
   3   5  34       59.88     -239.82    469.01 o 
   4   5  34        0.34      266.19    343.76 o 
   5   5  34       34.70      355.22    334.04 o 
   1   1  35      979.17      992.08    194.02 o 
   2   1  35     4814.57     5128.36    281.19 o 
   3   1  35     1021.74     1341.72    219.08 o 
   4   1  35     1005.91     1344.59    301.35 o 
   5   1  35       98.39      186.87    239.13 o 
   6   1  35     1721.40     1620.47    278.06 o 
   7   1  35      415.26      715.78    278.22 o 
   8   1  35     1135.23     1534.76    309.28 o 
   9   1  35       66.36      402.11    282.20 o 
  10   1  35       52.11     -120.52    222.32 o 
  11   1  35      143.26        8.78    174.70 o 
   0   2  35     1929.49     1991.10    410.22 o 
   1   2  35      991.47     1267.48    262.22 o 
   2   2  35      745.86      697.87    282.15 o 
   3   2  35       45.66      348.36    255.97 o 
   4   2  35     1268.21     1111.69    294.66 o 
   5   2  35     1192.51     1304.04    321.35 o 
   6   2  35     2764.62     2314.04    335.51 o 
   7   2  35      569.70     1248.72    299.17 o 
   8   2  35      237.93      481.15    283.82 o 
   9   2  35      721.99      263.57    207.12 o 
  10   2  35     1395.80      221.30    202.65 o 
  11   2  35      823.31      416.18    222.69 o 
   1   3  35      137.18      466.02    319.64 o 
   2   3  35        0.48       88.65    313.03 o 
   3   3  35      344.76      324.01    278.30 o 
   4   3  35        3.38     -207.44    322.00 o 
   5   3  35       25.01      -77.35    345.29 o 
   6   3  35       77.99      990.71    358.66 o 
   7   3  35      279.61      477.37    323.76 o 
   8   3  35       19.43      120.85    310.63 o 
   9   3  35      224.50       90.51    207.34 o 
  10   3  35       71.81     -232.05    294.81 o 
   0   4  35     1157.94      699.36    775.73 o 
   1   4  35       67.24      294.83    360.98 o 
   2   4  35       50.29      364.00    329.64 o 
   3   4  35       14.27      491.53    337.97 o 
   4   4  35      539.78      424.04    416.04 o 
   5   4  35       63.08      209.30    314.93 o 
   6   4  35      434.11      117.52    325.17 o 
   7   4  35       17.94      166.61    316.12 o 
   1   5  35      372.85      897.92   1354.88 o 
   2   5  35      400.26     1379.33    555.12 o 
   3   5  35      447.17       31.63    378.93 o 
   4   5  35      298.11     -239.41    543.30 o 
   0   0  36     1369.05     1853.71    395.88 o 
   1   0  36     2084.58     2219.92    344.03 o 
   2   0  36      146.60      392.81    276.12 o 
   3   0  36        6.72      413.92    301.70 o 
   4   0  36     1203.76     1222.25    331.19 o 
   5   0  36     3283.25     4248.72    427.85 o 
   6   0  36      519.04      366.12    434.70 o 
   7   0  36      512.91      486.35    340.53 o 
   8   0  36      466.73      340.16    414.50 o 
   9   0  36      371.48      136.95    410.75 o 
  10   0  36      356.23      444.30    323.66 o 
  11   0  36      680.50      869.32    584.12 o 
   1   1  36       14.02      -14.63    194.48 o 
   2   1  36      945.70      903.33    211.82 o 
   3   1  36      193.83      143.73    255.41 o 
   4   1  36      614.96       88.45    275.61 o 
   5   1  36        0.21      -27.90    262.98 o 
   6   1  36      230.21      243.73    267.69 o 
   7   1  36      135.18      167.12    259.56 o 
   8   1  36      503.75      662.07    275.59 o 
   9   1  36       16.32      136.32    259.52 o 
  10   1  36        8.53       92.70    198.15 o 
  11   1  36        2.16     -147.44    256.58 o 
   0   2  36       66.46      981.28    385.64 o 
   1   2  36      441.63      353.55    262.91 o 
   2   2  36        3.36      -14.94    260.29 o 
   3   2  36       23.22      227.93    300.06 o 
   4   2  36        3.19      -33.82    265.84 o 
   5   2  36      689.80      422.28    318.34 o 
   6   2  36       68.45      830.52    316.64 o 
   7   2  36      144.51     1035.17    366.60 o 
   8   2  36       61.44      472.75    346.65 o 
   9   2  36      537.32      421.55    360.61 o 
  10   2  36       81.81      -58.10    298.70 o 
   1   3  36     1135.80     1420.13    372.34 o 
   2   3  36     1315.26     1270.02    367.57 o 
   3   3  36     1944.25     2011.05    365.37 o 
   4   3  36      419.13      -48.39    352.07 o 
   5   3  36      162.53      582.12    317.62 o 
   6   3  36      314.32      -35.23    331.53 o 
   7   3  36     1163.41     1123.53    332.97 o 
   8   3  36     1095.90      226.28    314.83 o 
   9   3  36        8.32      278.58    591.16 o 
   0   4  36     1101.62     1111.61    588.06 o 
   1   4  36      700.34      458.06    358.33 o 
   2   4  36       88.72      428.26    371.21 o 
   3   4  36       31.49      294.73    369.02 o 
   4   4  36      538.22      365.53    723.85 o 
   5   4  36     1025.29     1430.70    416.68 o 
   6   4  36      485.72      -28.15    392.65 o 
   7   4  36       61.08      272.02    328.13 o 
   2   5  36       28.89     -324.97    747.71 o 
   1   1  37      916.43     1094.54    222.40 o 
   2   1  37      859.75     1282.40    241.68 o 
   3   1  37     2122.74     1862.14    291.18 o 
   4   1  37      190.40      552.18    335.94 o 
   5   1  37       13.60       75.09    266.21 o 
   6   1  37      307.58      654.95    280.43 o 
   7   1  37      993.24     1398.68    280.61 o 
   8   1  37      218.68      -31.63    293.23 o 
   9   1  37      154.22       95.34    247.45 o 
  10   1  37        0.09      172.93    267.91 o 
   0   2  37     1540.30     1690.25    445.21 o 
   1   2  37      982.91     1220.43    299.43 o 
   2   2  37      359.72      -33.96    297.59 o 
   3   2  37       58.04      197.43    277.32 o 
   4   2  37      788.32      781.81    313.11 o 
   5   2  37     1576.57     1483.38    313.74 o 
   6   2  37     1298.01     1022.58    322.57 o 
   7   2  37       63.14      259.53    309.33 o 
   8   2  37       15.08      398.80    187.51 o 
   9   2  37      493.56      513.17    224.34 o 
  10   2  37      520.82       44.99    193.18 o 
   1   3  37      103.81      147.02    342.07 o 
   2   3  37       54.06      323.96    301.27 o 
   3   3  37      480.56      576.58    302.70 o 
   4   3  37        1.40      318.85    396.64 o 
   5   3  37        2.55      -75.14    321.12 o 
   6   3  37        6.25      131.89    354.14 o 
   7   3  37      168.21      357.89    354.13 o 
   8   3  37        2.89      261.39    296.71 o 
   0   4  37      718.17      790.54    531.65 o 
   1   4  37      759.93     1054.23    375.64 o 
   2   4  37      112.54      -68.18    339.96 o 
   3   4  37      323.51      323.45    424.41 o 
   4   4  37      403.77      551.40    413.34 o 
   5   4  37      591.87      515.31    406.48 o 
   6   4  37      338.71     -111.59    306.53 o 
   0   0  38     4614.60     5200.53    594.46 o 
   1   0  38      242.59      840.61    299.72 o 
   2   0  38      681.21     1111.94    334.27 o 
   3   0  38        2.42      677.35    379.85 o 
   4   0  38     2686.03     3494.44    578.18 o 
   5   0  38      383.56      494.59    369.59 o 
   6   0  38     2288.82     2113.70    409.46 o 
   7   0  38      172.84      392.79    377.07 o 
   8   0  38      247.97     -122.33    384.44 o 
   9   0  38      375.10      163.76    268.70 o 
  10   0  38      888.00      472.44    583.79 o 
   1   1  38      232.17       81.02    239.10 o 
   2   1  38      914.45      831.99    262.32 o 
   3   1  38      129.27     -194.19    301.71 o 
   4   1  38      684.96      423.78    298.17 o 
   5   1  38       12.33      -93.60    276.69 o 
   6   1  38      381.79      459.31    321.42 o 
   7   1  38       34.71      591.38    336.23 o 
   8   1  38      882.01      814.04    322.54 o 
   9   1  38       10.42     -118.85    315.93 o 
  10   1  38        1.24      450.72    241.47 o 
   0   2  38       87.85      518.33    442.33 o 
   1   2  38       91.18      305.93    301.24 o 
   2   2  38       18.04       37.54    291.88 o 
   3   2  38        2.08     -178.60    310.20 o 
   4   2  38       52.75      395.04    323.87 o 
   5   2  38      233.49      252.60    347.28 o 
   6   2  38      129.80       16.16    292.00 o 
   7   2  38       16.47      121.89    298.32 o 
   8   2  38        6.76      204.10    290.56 o 
   9   2  38       20.71      122.72    187.38 o 
   1   3  38      279.97      870.70    327.97 o 
   2   3  38     1663.74     1649.85    386.27 o 
   3   3  38      684.89      811.58    329.75 o 
   4   3  38      752.92     1457.64    453.19 o 
   5   3  38       17.80       32.12    321.91 o 
   6   3  38      373.07      271.58    310.49 o 
   7   3  38      280.06      274.89    365.07 o 
   8   3  38      845.97      575.62    485.59 o 
   0   4  38      994.41     1027.89    541.58 o 
   1   4  38      180.97      -82.26    376.61 o 
   2   4  38      106.75      502.23    409.79 o 
   3   4  38        1.74     -324.00    423.14 o 
   4   4  38      606.78      490.67    395.00 o 
   5   4  38      377.81      402.90    370.60 o 
   1   1  39      982.30      966.99    265.11 o 
   2   1  39      239.47      608.67    267.04 o 
   3   1  39     2434.58     2494.03    334.24 o 
   4   1  39       72.33      649.67    269.09 o 
   5   1  39       22.06      100.52    292.84 o 
   6   1  39        8.59      120.02    275.62 o 
   7   1  39     1821.28     1603.28    319.64 o 
   8   1  39      180.09      239.20    323.02 o 
   9   1  39      145.85     -203.81    197.42 o 
   0   2  39      288.40      -52.52    422.02 o 
   1   2  39     2721.56     2164.38    352.41 o 
   2   2  39       16.91      -49.28    300.58 o 
   3   2  39      270.84      960.68    336.26 o 
   4   2  39       86.55      816.22    364.47 o 
   5   2  39     2914.44     2910.49    352.69 o 
   6   2  39      124.08      150.15    301.35 o 
   7   2  39      277.93      -21.30    306.79 o 
   8   2  39        0.40      -18.88    416.71 o 
   9   2  39      592.00     -105.65    251.45 o 
   1   3  39        1.30     -217.89    308.42 o 
   2   3  39       18.76     -542.21    361.47 o 
   3   3  39        3.43      135.23    388.68 o 
   4   3  39       27.00     -203.27    367.07 o 
   5   3  39        0.51      445.45    400.29 o 
   6   3  39       64.23      796.45    362.29 o 
   7   3  39       20.74      114.37    322.04 o 
   0   4  39      308.68      443.89   1055.42 o 
   1   4  39      533.10      127.12    420.82 o 
   2   4  39       44.65     -221.28    405.00 o 
   3   4  39      207.84       -8.55    442.25 o 
   4   4  39      322.81     -395.01    450.23 o 
   0   0  40     6840.41     6809.12    864.47 o 
   1   0  40      218.65      831.34    314.91 o 
   2   0  40      752.08     1081.17    389.86 o 
   3   0  40        1.71     -560.62    373.75 o 
   4   0  40     2890.39     2112.16    684.32 o 
   5   0  40      214.53       12.64    394.99 o 
   6   0  40     4426.47     4537.18    561.49 o 
   7   0  40      373.51      418.09    429.35 o 
   8   0  40       38.92      164.79    403.38 o 
   9   0  40       15.79      536.79    348.69 o 
   1   1  40       35.55      720.76   1887.69 o 
   2   1  40      700.02      455.86    284.13 o 
   3   1  40        3.26      675.95    314.56 o 
   4   1  40      265.57      174.53    353.11 o 
   5   1  40       22.51      851.13    321.69 o 
   6   1  40       39.82      471.81    304.69 o 
   7   1  40       15.87       96.68    287.32 o 
   8   1  40      665.85      217.62    244.67 o 
   9   1  40        2.44     -348.84    232.56 o 
   0   2  40      445.01      396.93    466.55 o 
   1   2  40       45.11      167.47    314.66 o 
   2   2  40      200.34      413.85    324.26 o 
   3   2  40       28.26       34.87    428.49 o 
   4   2  40      375.09     1266.73    354.42 o 
   5   2  40       30.01      585.55    653.81 o 
   6   2  40      612.42      943.45    433.83 o 
   7   2  40        1.88      730.34    273.91 o 
   8   2  40      106.86      -76.08    314.81 o 
   1   3  40      138.00      705.30    330.24 o 
   2   3  40     1538.76     2449.36    417.00 o 
   3   3  40      257.03      585.71    365.99 o 
   4   3  40      533.30      605.91    359.18 o 
   5   3  40       17.93      504.90    402.91 o 
   6   3  40     1076.23     1068.13    426.57 o 
   0   4  40     1357.69      520.91    704.78 o 
   1   4  40       14.32     -204.10    479.58 o 
   2   4  40      145.60      601.03    426.10 o 
   1   1  41     1239.34     1444.16    313.19 o 
   2   1  41      119.78      556.49    281.24 o 
   3   1  41     2586.51     2273.56    358.22 o 
   4   1  41        0.28      731.54    298.14 o 
   5   1  41        0.47        0.38    303.15 o 
   6   1  41        0.08      573.63    320.05 o 
   7   1  41     1586.41     1094.16    415.44 o 
   8   1  41        0.85     -160.61    224.92 o 
   0   2  41        8.89     -161.57    449.98 o 
   1   2  41     2776.08     2897.40    381.44 o 
   2   2  41        2.52      276.82    352.80 o 
   3   2  41      583.57      538.82    351.00 o 
   4   2  41        1.54      525.62    381.07 o 
   5   2  41     2590.78     1790.38    371.76 o 
   6   2  41       15.41      157.77    300.38 o 
   7   2  41      154.47      145.56    286.36 o 
   1   3  41       56.17      423.68    414.88 o 
   2   3  41      106.09      -22.38    392.41 o 
   3   3  41      180.99      422.37    363.28 o 
   4   3  41        0.57       28.93    388.10 o 
   5   3  41       24.99      146.82    383.51 o 
   0   0  42     2456.35     2677.50    642.41 o 
   1   0  42       71.91      398.57    348.85 o 
   2   0  42      281.22      644.94    415.00 o 
   3   0  42       36.40       51.46    371.48 o 
   4   0  42     1178.79     1538.81    443.38 o 
   5   0  42        5.37      167.02    418.71 o 
   6   0  42     1135.31     1237.30    519.27 o 
   7   0  42       11.73     1292.47    752.22 o 
   8   0  42        9.10       39.69    431.83 o 
   1   1  42        1.78     -160.54    264.03 o 
   2   1  42      704.82     1291.95    318.22 o 
   3   1  42       56.72      247.87    322.54 o 
   4   1  42      265.07      267.60    325.89 o 
   5   1  42       57.27      548.41    339.58 o 
   6   1  42      285.09      606.84    316.24 o 
   7   1  42       20.72       50.24    292.25 o 
   0   2  42      154.17      629.87    683.16 o 
   1   2  42      447.87      170.13    473.62 o 
   2   2  42        0.93      566.31    463.01 o 
   3   2  42      291.04      396.91    368.07 o 
   4   2  42       28.58      465.45    341.52 o 
   5   2  42      221.13      249.89    328.86 o 
   6   2  42       54.14      -20.91    345.66 o 
   1   3  42       18.19     -181.89    311.82 o 
   2   3  42     1442.30     1997.80    445.13 o 
   3   3  42        4.01      642.40    599.11 o 
   4   3  42      640.52      299.80    447.33 o 
   1   1  43     1380.75      680.95    422.04 o 
   2   1  43      182.32      413.53    332.53 o 
   3   1  43     2022.62     1401.96    407.13 o 
   4   1  43       52.56      131.20    371.85 o 
   5   1  43      199.22       85.12    393.83 o 
   6   1  43       82.33      600.71    311.86 o 
   0   2  43       63.65       -4.51    456.49 o 
   1   2  43     1637.44     1355.61    374.17 o 
   2   2  43        6.08      297.26    304.28 o 
   3   2  43      401.66      890.48    380.44 o 
   4   2  43        3.72      325.58    334.78 o 
   5   2  43     1470.89     1413.14    371.00 o 
   1   3  43       38.65      -48.08    339.53 o 
   2   3  43        3.26      517.28    566.24 o 
   0   0  44     1089.92      196.33    835.86 o 
   1   0  44      813.15       30.98    424.10 o 
   2   0  44       91.59      914.72    528.11 o 
   3   0  44      375.74      399.82    435.33 o 
   4   0  44      599.08       69.03    504.41 o 
   5   0  44      737.11      227.49    596.27 o 
   6   0  44      512.45      313.96    367.46 o 
   1   1  44       51.41      153.70    259.63 o 
   2   1  44      907.12      803.08    511.53 o 
   3   1  44      241.42       92.12    309.90 o 
   4   1  44      342.88     1695.58    465.79 o 
   5   1  44        1.07       57.62    408.19 o 
   0   2  44      467.93     -393.41    672.48 o 
   1   2  44      282.86      395.28    375.33 o 
   2   2  44       68.11       77.19    303.69 o 
   3   2  44      410.66      396.48    504.34 o 
   4   2  44      259.03      536.26    500.83 o 
   1   1  45       72.33      363.37    285.25 o 
   2   1  45      562.90      354.58    319.83 o 
   3   1  45      535.12      680.81    332.10 o 
   4   1  45      174.51      468.08    467.46 o 
   0   2  45      249.35     -133.53    797.02 o 
   1   2  45      286.49       94.15    327.52 o 
   2   2  45       15.96     -395.59    629.91 o 
   0   0  46      554.83      105.23    515.96 o 
   1   0  46      543.32      480.04    462.26 o 
   2   0  46      160.08      281.71    457.84 o 
   3   0  46      134.68     -319.40    370.44 o 
   1   1  46      522.10      138.14    257.98 o 
   2   1  46      221.94      118.39    314.40 o 
                                                 
